# Supplementary material for: Detecting ice artefacts in processed macromolecular diffraction data with machine learning
Source: Acta Crystallogr D Struct Biol. 2022 Jan 21;78(Pt 2):187–95. doi: 10.1107/S205979832101202X (PMC8805301; doi:10.1107/S205979832101202X)
Supplement: Supplementary file 1 [file d-78-00187-sup1.xlsx]

## Sheet: perPlot
Index	PDB ID	Plot	AUSPEX label*	PICE label*	Helcaraxe label	I_prediction	F_prediction	I_diff (label minus prediction value)	F_diff	Comment on Iobs	Comment Fobs
956	4hkx	I__4hkx_4	0	0	0	0.9936	no fobs in mtz	0.9936	#VALUE!	shift of intensities, no spike shape
1046	4q75	I__4q75_4	1	1	0	0.9895	no fobs in mtz	0.9895	#VALUE!	small ice distoration visual in AUSPEX plot
1320	5c8x	I__5c8x_7	0	0	0	0.9879	no fobs in mtz	0.9879	#VALUE!	small ice ring, discontinous ice ring
1135	4xet	I__4xet_7	0	0	0	0.9546	no fobs in mtz	0.9546	#VALUE!	small ice distoration visual in AUSPEX plot
1176	4nsv	I__4nsv_22	0	0	0	0.9132	no fobs in mtz	0.9132	#VALUE!
816	4gba	I__4gba_2	1	1	1	0.1413	no fobs in mtz	0.8587	#VALUE!	small ice ring
421	5fdq	I__5fdq_4	0	0	0	0.8399	no fobs in mtz	0.8399	#VALUE!	broad ice ring
1113	4ycu	I__4ycu_4	1	1	1	0.1918	no fobs in mtz	0.8082	#VALUE!	discontinous ice ring
814	4gba	I__4gba_0	1	1	1	0.2495	no fobs in mtz	0.7505	#VALUE!	small ice ring
450	3tog	I__3tog_1	0	0	0	0.6677	no fobs in mtz	0.6677	#VALUE!
449	3tog	I__3tog_0	0	0	0	0.3727	no fobs in mtz	0.3727	#VALUE!
1066	4ou1	I__4ou1_1	1	1	1	0.6542	no fobs in mtz	0.3458	#VALUE!
1017	4ly8	I__4ly8_4	1	0	0	0.2397	no fobs in mtz	0.2397	#VALUE!
639	4ea7	I__4ea7_20	0	0	0	0.1992	no fobs in mtz	0.1992	#VALUE!
1162	4nsv	I__4nsv_8	0	0	0	0.1161	no fobs in mtz	0.1161	#VALUE!
217	1vq8	I__1vq8_4	1	1	1	0.888	no fobs in mtz	0.112	#VALUE!
6	1c6h	I__1c6h_2	0	0	0	0.1057	no fobs in mtz	0.1057	#VALUE!
175	1yum	I__1yum_9	1	1	0	0.0455	no fobs in mtz	0.0455	#VALUE!
1141	4xet	I__4xet_13	0	0	0	0.0392	no fobs in mtz	0.0392	#VALUE!
1022	4ly8	I__4ly8_9	1	0	0	0.0386	no fobs in mtz	0.0386	#VALUE!
640	4ea7	I__4ea7_21	0	0	0	0.0381	no fobs in mtz	0.0381	#VALUE!
1172	4nsv	I__4nsv_18	0	0	0	0.0334	no fobs in mtz	0.0334	#VALUE!
1023	4j7y	I__4j7y_0	1	1	0	0.032	no fobs in mtz	0.032	#VALUE!
73	1sjb	I__1sjb_4	0	0	0	0.0315	no fobs in mtz	0.0315	#VALUE!
27	1eqm	I__1eqm_6	0	0	0	0.0307	no fobs in mtz	0.0307	#VALUE!
1127	4q3o	I__4q3o_8	0	0	0	0.0306	no fobs in mtz	0.0306	#VALUE!
216	1vq8	I__1vq8_3	1	1	1	0.9701	no fobs in mtz	0.0299	#VALUE!
503	5d1p	I__5d1p_4	0	0	0	0.0255	no fobs in mtz	0.0255	#VALUE!
957	4hkx	I__4hkx_5	0	0	0	0.0244	no fobs in mtz	0.0244	#VALUE!
190	1yg9	I__1yg9_14	0	0	0	0.0223	no fobs in mtz	0.0223	#VALUE!
188	1yg9	I__1yg9_12	0	0	0	0.0192	no fobs in mtz	0.0192	#VALUE!
170	1yum	I__1yum_4	1	1	0	0.0173	no fobs in mtz	0.0173	#VALUE!
1295	4zvn	I__4zvn_5	0	0	1	0.9838	no fobs in mtz	0.0162	#VALUE!
1318	5c8x	I__5c8x_5	0	0	0	0.0157	no fobs in mtz	0.0157	#VALUE!
12	1dcr	I__1dcr_1	0	0	0	0.0126	no fobs in mtz	0.0126	#VALUE!
34	1r0q	I__1r0q_2	0	0	0	0.0126	no fobs in mtz	0.0126	#VALUE!
992	4kgr	I__4kgr_5	0	0	0	0.0119	no fobs in mtz	0.0119	#VALUE!
502	5d1p	I__5d1p_3	0	0	0	0.0108	no fobs in mtz	0.0108	#VALUE!
638	4ea7	I__4ea7_19	0	0	0	0.0107	no fobs in mtz	0.0107	#VALUE!
172	1yum	I__1yum_6	1	1	0	0.0101	no fobs in mtz	0.0101	#VALUE!
1129	4xet	I__4xet_1	0	0	0	0.009	no fobs in mtz	0.009	#VALUE!
1321	5c8x	I__5c8x_8	0	0	0	0.0086	no fobs in mtz	0.0086	#VALUE!
1292	4zvn	I__4zvn_2	0	0	0	0.0083	no fobs in mtz	0.0083	#VALUE!
404	2pnx	I__2pnx_0	0	0	0	0.0078	no fobs in mtz	0.0078	#VALUE!
1177	4nsv	I__4nsv_23	0	0	0	0.0078	no fobs in mtz	0.0078	#VALUE!
1021	4ly8	I__4ly8_8	1	0	0	0.0077	no fobs in mtz	0.0077	#VALUE!
32	1r0q	I__1r0q_0	0	0	0	0.0076	no fobs in mtz	0.0076	#VALUE!
1051	4q75	I__4q75_9	1	1	0	0.0075	no fobs in mtz	0.0075	#VALUE!
1178	4nsv	I__4nsv_24	0	0	0	0.0075	no fobs in mtz	0.0075	#VALUE!
1076	4ou1	I__4ou1_11	1	1	1	0.9925	no fobs in mtz	0.0075	#VALUE!
859	4mcf	I__4mcf_6	0	0	0	0.0074	no fobs in mtz	0.0074	#VALUE!
1128	4xet	I__4xet_0	0	0	0	0.0073	no fobs in mtz	0.0073	#VALUE!
187	1yg9	I__1yg9_11	0	0	0	0.0069	no fobs in mtz	0.0069	#VALUE!
10	1c6h	I__1c6h_6	0	0	0	0.0066	no fobs in mtz	0.0066	#VALUE!
8	1c6h	I__1c6h_4	0	0	0	0.0062	no fobs in mtz	0.0062	#VALUE!
990	4kgr	I__4kgr_3	0	0	0	0.0062	no fobs in mtz	0.0062	#VALUE!
19	1dcr	I__1dcr_8	0	0	0	0.0061	no fobs in mtz	0.0061	#VALUE!
1174	4nsv	I__4nsv_20	0	0	0	0.0059	no fobs in mtz	0.0059	#VALUE!
627	4ea7	I__4ea7_8	0	0	0	0.0058	no fobs in mtz	0.0058	#VALUE!
1121	4q3o	I__4q3o_2	0	0	0	0.0058	no fobs in mtz	0.0058	#VALUE!
1212	4o75	I__4o75_0	0	0	0	0.0058	no fobs in mtz	0.0058	#VALUE!
1297	4zvn	I__4zvn_7	0	0	0	0.0058	no fobs in mtz	0.0058	#VALUE!
69	1sjb	I__1sjb_0	0	0	0	0.0057	no fobs in mtz	0.0057	#VALUE!
987	4kgr	I__4kgr_0	0	0	0	0.0057	no fobs in mtz	0.0057	#VALUE!
176	1yg9	I__1yg9_0	0	0	0	0.0056	no fobs in mtz	0.0056	#VALUE!
1290	4zvn	I__4zvn_0	0	0	0	0.0056	no fobs in mtz	0.0056	#VALUE!
406	2pnx	I__2pnx_2	0	0	0	0.0055	no fobs in mtz	0.0055	#VALUE!
976	4iaz	I__4iaz_7	0	0	1	0.9948	no fobs in mtz	0.0052	#VALUE!
1065	4ou1	I__4ou1_0	1	1	0	0.0051	no fobs in mtz	0.0051	#VALUE!
173	1yum	I__1yum_7	1	1	1	0.9949	no fobs in mtz	0.0051	#VALUE!
1175	4nsv	I__4nsv_21	0	0	0	0.005	no fobs in mtz	0.005	#VALUE!
38	1r0q	I__1r0q_6	0	0	0	0.0049	no fobs in mtz	0.0049	#VALUE!
626	4ea7	I__4ea7_7	0	0	0	0.0046	no fobs in mtz	0.0046	#VALUE!
1221	4o75	I__4o75_9	0	0	0	0.0044	no fobs in mtz	0.0044	#VALUE!
1122	4q3o	I__4q3o_3	0	0	0	0.0043	no fobs in mtz	0.0043	#VALUE!
1125	4q3o	I__4q3o_6	0	0	0	0.0043	no fobs in mtz	0.0043	#VALUE!
5	1c6h	I__1c6h_1	0	0	0	0.0042	no fobs in mtz	0.0042	#VALUE!
125	2avq	I__2avq_6	0	0	0	0.0041	no fobs in mtz	0.0041	#VALUE!
28	1eqm	I__1eqm_7	0	0	0	0.004	no fobs in mtz	0.004	#VALUE!
631	4ea7	I__4ea7_12	0	0	0	0.004	no fobs in mtz	0.004	#VALUE!
1314	5c8x	I__5c8x_1	0	0	0	0.004	no fobs in mtz	0.004	#VALUE!
1330	5e5t	I__5e5t_8	0	0	0	0.004	no fobs in mtz	0.004	#VALUE!
1020	4ly8	I__4ly8_7	1	0	0	0.0039	no fobs in mtz	0.0039	#VALUE!
1019	4ly8	I__4ly8_6	1	0	0	0.0038	no fobs in mtz	0.0038	#VALUE!
1028	4ikm	I__4ikm_2	0	0	0	0.0038	no fobs in mtz	0.0038	#VALUE!
127	2avq	I__2avq_8	0	0	0	0.0037	no fobs in mtz	0.0037	#VALUE!
624	4ea7	I__4ea7_5	0	0	0	0.0037	no fobs in mtz	0.0037	#VALUE!
1317	5c8x	I__5c8x_4	0	0	0	0.0035	no fobs in mtz	0.0035	#VALUE!
45	1o1p	I__1o1p_3	0	0	0	0.0034	no fobs in mtz	0.0034	#VALUE!
56	1jg1	I__1jg1_5	0	0	0	0.0034	no fobs in mtz	0.0034	#VALUE!
63	1jg1	I__1jg1_12	0	0	0	0.0034	no fobs in mtz	0.0034	#VALUE!
500	5d1p	I__5d1p_1	0	0	0	0.0034	no fobs in mtz	0.0034	#VALUE!
1131	4xet	I__4xet_3	0	0	0	0.0034	no fobs in mtz	0.0034	#VALUE!
11	1dcr	I__1dcr_0	0	0	0	0.0033	no fobs in mtz	0.0033	#VALUE!
40	1r0q	I__1r0q_8	0	0	0	0.0033	no fobs in mtz	0.0033	#VALUE!
423	5fdq	I__5fdq_6	0	0	0	0.0033	no fobs in mtz	0.0033	#VALUE!
920	4m1o	I__4m1o_0	0	0	0	0.0033	no fobs in mtz	0.0033	#VALUE!
929	4m1o	I__4m1o_9	0	0	0	0.0033	no fobs in mtz	0.0033	#VALUE!
1161	4nsv	I__4nsv_7	0	0	0	0.0033	no fobs in mtz	0.0033	#VALUE!
1296	4zvn	I__4zvn_6	0	0	0	0.0032	no fobs in mtz	0.0032	#VALUE!
31	1eqm	I__1eqm_10	0	0	0	0.0031	no fobs in mtz	0.0031	#VALUE!
52	1jg1	I__1jg1_1	0	0	0	0.0031	no fobs in mtz	0.0031	#VALUE!
53	1jg1	I__1jg1_2	0	0	0	0.0031	no fobs in mtz	0.0031	#VALUE!
119	2avq	I__2avq_0	0	0	0	0.0031	no fobs in mtz	0.0031	#VALUE!
122	2avq	I__2avq_3	0	0	0	0.0031	no fobs in mtz	0.0031	#VALUE!
126	2avq	I__2avq_7	0	0	0	0.0031	no fobs in mtz	0.0031	#VALUE!
171	1yum	I__1yum_5	1	1	0	0.0031	no fobs in mtz	0.0031	#VALUE!
405	2pnx	I__2pnx_1	0	0	0	0.0031	no fobs in mtz	0.0031	#VALUE!
548	4nt2	I__4nt2_3	0	0	0	0.0031	no fobs in mtz	0.0031	#VALUE!
1154	4nsv	I__4nsv_0	0	0	0	0.0031	no fobs in mtz	0.0031	#VALUE!
36	1r0q	I__1r0q_4	0	0	0	0.003	no fobs in mtz	0.003	#VALUE!
50	1o1p	I__1o1p_8	0	0	0	0.003	no fobs in mtz	0.003	#VALUE!
120	2avq	I__2avq_1	0	0	0	0.003	no fobs in mtz	0.003	#VALUE!
628	4ea7	I__4ea7_9	0	0	0	0.003	no fobs in mtz	0.003	#VALUE!
988	4kgr	I__4kgr_1	0	0	0	0.003	no fobs in mtz	0.003	#VALUE!
1112	4ycu	I__4ycu_3	1	1	0	0.003	no fobs in mtz	0.003	#VALUE!
1218	4o75	I__4o75_6	0	0	0	0.003	no fobs in mtz	0.003	#VALUE!
1328	5e5t	I__5e5t_6	0	0	0	0.003	no fobs in mtz	0.003	#VALUE!
35	1r0q	I__1r0q_3	0	0	0	0.0029	no fobs in mtz	0.0029	#VALUE!
70	1sjb	I__1sjb_1	0	0	0	0.0029	no fobs in mtz	0.0029	#VALUE!
456	3tog	I__3tog_7	0	0	0	0.0029	no fobs in mtz	0.0029	#VALUE!
855	4mcf	I__4mcf_2	0	0	0	0.0029	no fobs in mtz	0.0029	#VALUE!
1025	4j7y	I__4j7y_2	1	1	0	0.0029	no fobs in mtz	0.0029	#VALUE!
1042	4q75	I__4q75_0	1	1	0	0.0029	no fobs in mtz	0.0029	#VALUE!
411	2pnx	I__2pnx_7	0	0	0	0.0028	no fobs in mtz	0.0028	#VALUE!
1077	4ou1	I__4ou1_12	1	1	0	0.0028	no fobs in mtz	0.0028	#VALUE!
9	1c6h	I__1c6h_5	0	0	0	0.0027	no fobs in mtz	0.0027	#VALUE!
17	1dcr	I__1dcr_6	0	0	0	0.0027	no fobs in mtz	0.0027	#VALUE!
20	1dcr	I__1dcr_9	0	0	0	0.0027	no fobs in mtz	0.0027	#VALUE!
24	1eqm	I__1eqm_3	0	0	0	0.0027	no fobs in mtz	0.0027	#VALUE!
49	1o1p	I__1o1p_7	0	0	0	0.0027	no fobs in mtz	0.0027	#VALUE!
72	1sjb	I__1sjb_3	0	0	0	0.0027	no fobs in mtz	0.0027	#VALUE!
621	4ea7	I__4ea7_2	0	0	0	0.0027	no fobs in mtz	0.0027	#VALUE!
853	4mcf	I__4mcf_0	0	0	0	0.0027	no fobs in mtz	0.0027	#VALUE!
953	4hkx	I__4hkx_1	0	0	0	0.0027	no fobs in mtz	0.0027	#VALUE!
1326	5e5t	I__5e5t_4	0	0	0	0.0027	no fobs in mtz	0.0027	#VALUE!
25	1eqm	I__1eqm_4	0	0	0	0.0026	no fobs in mtz	0.0026	#VALUE!
285	2qex	I__2qex_1	0	0	0	0.0026	no fobs in mtz	0.0026	#VALUE!
412	2pnx	I__2pnx_8	0	0	0	0.0026	no fobs in mtz	0.0026	#VALUE!
991	4kgr	I__4kgr_4	0	0	0	0.0026	no fobs in mtz	0.0026	#VALUE!
16	1dcr	I__1dcr_5	0	0	0	0.0025	no fobs in mtz	0.0025	#VALUE!
184	1yg9	I__1yg9_8	0	0	0	0.0025	no fobs in mtz	0.0025	#VALUE!
214	1vq8	I__1vq8_1	1	1	0	0.0025	no fobs in mtz	0.0025	#VALUE!
417	5fdq	I__5fdq_0	0	0	0	0.0025	no fobs in mtz	0.0025	#VALUE!
458	3tog	I__3tog_9	0	0	0	0.0025	no fobs in mtz	0.0025	#VALUE!
664	3x42	I__3x42_5	0	0	0	0.0025	no fobs in mtz	0.0025	#VALUE!
974	4iaz	I__4iaz_5	0	0	0	0.0025	no fobs in mtz	0.0025	#VALUE!
1013	4ly8	I__4ly8_0	1	0	0	0.0025	no fobs in mtz	0.0025	#VALUE!
1140	4xet	I__4xet_12	0	0	0	0.0025	no fobs in mtz	0.0025	#VALUE!
1313	5c8x	I__5c8x_0	0	0	0	0.0025	no fobs in mtz	0.0025	#VALUE!
29	1eqm	I__1eqm_8	0	0	0	0.0024	no fobs in mtz	0.0024	#VALUE!
59	1jg1	I__1jg1_8	0	0	0	0.0024	no fobs in mtz	0.0024	#VALUE!
62	1jg1	I__1jg1_11	0	0	0	0.0024	no fobs in mtz	0.0024	#VALUE!
124	2avq	I__2avq_5	0	0	0	0.0024	no fobs in mtz	0.0024	#VALUE!
858	4mcf	I__4mcf_5	0	0	0	0.0024	no fobs in mtz	0.0024	#VALUE!
1157	4nsv	I__4nsv_3	0	0	0	0.0024	no fobs in mtz	0.0024	#VALUE!
1329	5e5t	I__5e5t_7	0	0	0	0.0024	no fobs in mtz	0.0024	#VALUE!
189	1yg9	I__1yg9_13	0	0	0	0.0023	no fobs in mtz	0.0023	#VALUE!
545	4nt2	I__4nt2_0	0	0	0	0.0023	no fobs in mtz	0.0023	#VALUE!
1078	4ou1	I__4ou1_13	1	1	0	0.0023	no fobs in mtz	0.0023	#VALUE!
1325	5e5t	I__5e5t_3	0	0	0	0.0023	no fobs in mtz	0.0023	#VALUE!
287	2qex	I__2qex_3	0	0	0	0.0022	no fobs in mtz	0.0022	#VALUE!
619	4ea7	I__4ea7_0	0	0	0	0.0022	no fobs in mtz	0.0022	#VALUE!
637	4ea7	I__4ea7_18	0	0	0	0.0022	no fobs in mtz	0.0022	#VALUE!
922	4m1o	I__4m1o_2	0	0	0	0.0022	no fobs in mtz	0.0022	#VALUE!
924	4m1o	I__4m1o_4	0	0	0	0.0022	no fobs in mtz	0.0022	#VALUE!
972	4iaz	I__4iaz_3	0	0	0	0.0022	no fobs in mtz	0.0022	#VALUE!
1026	4ikm	I__4ikm_0	0	0	0	0.0022	no fobs in mtz	0.0022	#VALUE!
1156	4nsv	I__4nsv_2	0	0	0	0.0022	no fobs in mtz	0.0022	#VALUE!
1173	4nsv	I__4nsv_19	0	0	0	0.0022	no fobs in mtz	0.0022	#VALUE!
1213	4o75	I__4o75_1	0	0	0	0.0022	no fobs in mtz	0.0022	#VALUE!
1316	5c8x	I__5c8x_3	0	0	0	0.0022	no fobs in mtz	0.0022	#VALUE!
1319	5c8x	I__5c8x_6	0	0	0	0.0022	no fobs in mtz	0.0022	#VALUE!
47	1o1p	I__1o1p_5	0	0	0	0.0021	no fobs in mtz	0.0021	#VALUE!
139	2h9y	I__2h9y_1	0	0	0	0.0021	no fobs in mtz	0.0021	#VALUE!
547	4nt2	I__4nt2_2	0	0	0	0.0021	no fobs in mtz	0.0021	#VALUE!
620	4ea7	I__4ea7_1	0	0	0	0.0021	no fobs in mtz	0.0021	#VALUE!
633	4ea7	I__4ea7_14	0	0	0	0.0021	no fobs in mtz	0.0021	#VALUE!
1134	4xet	I__4xet_6	0	0	0	0.0021	no fobs in mtz	0.0021	#VALUE!
1219	4o75	I__4o75_7	0	0	0	0.0021	no fobs in mtz	0.0021	#VALUE!
1291	4zvn	I__4zvn_1	0	0	0	0.0021	no fobs in mtz	0.0021	#VALUE!
39	1r0q	I__1r0q_7	0	0	0	0.002	no fobs in mtz	0.002	#VALUE!
66	1jg1	I__1jg1_15	0	0	0	0.002	no fobs in mtz	0.002	#VALUE!
857	4mcf	I__4mcf_4	0	0	0	0.002	no fobs in mtz	0.002	#VALUE!
952	4hkx	I__4hkx_0	0	0	0	0.002	no fobs in mtz	0.002	#VALUE!
1168	4nsv	I__4nsv_14	0	0	0	0.002	no fobs in mtz	0.002	#VALUE!
1215	4o75	I__4o75_3	0	0	0	0.002	no fobs in mtz	0.002	#VALUE!
1220	4o75	I__4o75_8	0	0	0	0.002	no fobs in mtz	0.002	#VALUE!
1361	3ap3	I__3ap3_1	0	0	0	0.002	no fobs in mtz	0.002	#VALUE!
14	1dcr	I__1dcr_3	0	0	0	0.0019	no fobs in mtz	0.0019	#VALUE!
48	1o1p	I__1o1p_6	0	0	0	0.0019	no fobs in mtz	0.0019	#VALUE!
128	2avq	I__2avq_9	0	0	0	0.0019	no fobs in mtz	0.0019	#VALUE!
177	1yg9	I__1yg9_1	0	0	0	0.0019	no fobs in mtz	0.0019	#VALUE!
178	1yg9	I__1yg9_2	0	0	0	0.0019	no fobs in mtz	0.0019	#VALUE!
501	5d1p	I__5d1p_2	0	0	0	0.0019	no fobs in mtz	0.0019	#VALUE!
546	4nt2	I__4nt2_1	0	0	0	0.0019	no fobs in mtz	0.0019	#VALUE!
1073	4ou1	I__4ou1_8	1	1	0	0.0019	no fobs in mtz	0.0019	#VALUE!
1294	4zvn	I__4zvn_4	0	0	0	0.0019	no fobs in mtz	0.0019	#VALUE!
1324	5e5t	I__5e5t_2	0	0	0	0.0019	no fobs in mtz	0.0019	#VALUE!
15	1dcr	I__1dcr_4	0	0	0	0.0018	no fobs in mtz	0.0018	#VALUE!
18	1dcr	I__1dcr_7	0	0	0	0.0018	no fobs in mtz	0.0018	#VALUE!
21	1eqm	I__1eqm_0	0	0	0	0.0018	no fobs in mtz	0.0018	#VALUE!
51	1jg1	I__1jg1_0	0	0	0	0.0018	no fobs in mtz	0.0018	#VALUE!
54	1jg1	I__1jg1_3	0	0	0	0.0018	no fobs in mtz	0.0018	#VALUE!
55	1jg1	I__1jg1_4	0	0	0	0.0018	no fobs in mtz	0.0018	#VALUE!
58	1jg1	I__1jg1_7	0	0	0	0.0018	no fobs in mtz	0.0018	#VALUE!
65	1jg1	I__1jg1_14	0	0	0	0.0018	no fobs in mtz	0.0018	#VALUE!
68	1jg1	I__1jg1_17	0	0	0	0.0018	no fobs in mtz	0.0018	#VALUE!
183	1yg9	I__1yg9_7	0	0	0	0.0018	no fobs in mtz	0.0018	#VALUE!
459	3tog	I__3tog_10	0	0	0	0.0018	no fobs in mtz	0.0018	#VALUE!
622	4ea7	I__4ea7_3	0	0	0	0.0018	no fobs in mtz	0.0018	#VALUE!
630	4ea7	I__4ea7_11	0	0	0	0.0018	no fobs in mtz	0.0018	#VALUE!
663	3x42	I__3x42_4	0	0	0	0.0018	no fobs in mtz	0.0018	#VALUE!
854	4mcf	I__4mcf_1	0	0	0	0.0018	no fobs in mtz	0.0018	#VALUE!
954	4hkx	I__4hkx_2	0	0	0	0.0018	no fobs in mtz	0.0018	#VALUE!
1071	4ou1	I__4ou1_6	1	1	0	0.0018	no fobs in mtz	0.0018	#VALUE!
1110	4ycu	I__4ycu_1	1	1	0	0.0018	no fobs in mtz	0.0018	#VALUE!
1132	4xet	I__4xet_4	0	0	0	0.0018	no fobs in mtz	0.0018	#VALUE!
1136	4xet	I__4xet_8	0	0	0	0.0018	no fobs in mtz	0.0018	#VALUE!
1155	4nsv	I__4nsv_1	0	0	0	0.0018	no fobs in mtz	0.0018	#VALUE!
1217	4o75	I__4o75_5	0	0	0	0.0018	no fobs in mtz	0.0018	#VALUE!
13	1dcr	I__1dcr_2	0	0	0	0.0017	no fobs in mtz	0.0017	#VALUE!
64	1jg1	I__1jg1_13	0	0	0	0.0017	no fobs in mtz	0.0017	#VALUE!
166	1yum	I__1yum_0	1	1	0	0.0017	no fobs in mtz	0.0017	#VALUE!
181	1yg9	I__1yg9_5	0	0	0	0.0017	no fobs in mtz	0.0017	#VALUE!
632	4ea7	I__4ea7_13	0	0	0	0.0017	no fobs in mtz	0.0017	#VALUE!
1109	4ycu	I__4ycu_0	1	1	0	0.0017	no fobs in mtz	0.0017	#VALUE!
1138	4xet	I__4xet_10	0	0	0	0.0017	no fobs in mtz	0.0017	#VALUE!
1163	4nsv	I__4nsv_9	0	0	0	0.0017	no fobs in mtz	0.0017	#VALUE!
61	1jg1	I__1jg1_10	0	0	0	0.0016	no fobs in mtz	0.0016	#VALUE!
131	2avq	I__2avq_12	0	0	0	0.0016	no fobs in mtz	0.0016	#VALUE!
140	2h9y	I__2h9y_2	0	0	0	0.0016	no fobs in mtz	0.0016	#VALUE!
167	1yum	I__1yum_1	1	1	0	0.0016	no fobs in mtz	0.0016	#VALUE!
180	1yg9	I__1yg9_4	0	0	0	0.0016	no fobs in mtz	0.0016	#VALUE!
286	2qex	I__2qex_2	0	0	0	0.0016	no fobs in mtz	0.0016	#VALUE!
420	5fdq	I__5fdq_3	0	0	0	0.0016	no fobs in mtz	0.0016	#VALUE!
457	3tog	I__3tog_8	0	0	0	0.0016	no fobs in mtz	0.0016	#VALUE!
460	3tog	I__3tog_11	0	0	0	0.0016	no fobs in mtz	0.0016	#VALUE!
463	3tog	I__3tog_14	0	0	0	0.0016	no fobs in mtz	0.0016	#VALUE!
636	4ea7	I__4ea7_17	0	0	0	0.0016	no fobs in mtz	0.0016	#VALUE!
921	4m1o	I__4m1o_1	0	0	0	0.0016	no fobs in mtz	0.0016	#VALUE!
975	4iaz	I__4iaz_6	0	0	0	0.0016	no fobs in mtz	0.0016	#VALUE!
977	4iaz	I__4iaz_8	0	0	0	0.0016	no fobs in mtz	0.0016	#VALUE!
1027	4ikm	I__4ikm_1	0	0	0	0.0016	no fobs in mtz	0.0016	#VALUE!
1048	4q75	I__4q75_6	1	1	0	0.0016	no fobs in mtz	0.0016	#VALUE!
1067	4ou1	I__4ou1_2	1	1	0	0.0016	no fobs in mtz	0.0016	#VALUE!
1068	4ou1	I__4ou1_3	1	1	0	0.0016	no fobs in mtz	0.0016	#VALUE!
1160	4nsv	I__4nsv_6	0	0	0	0.0016	no fobs in mtz	0.0016	#VALUE!
1315	5c8x	I__5c8x_2	0	0	0	0.0016	no fobs in mtz	0.0016	#VALUE!
1327	5e5t	I__5e5t_5	0	0	0	0.0016	no fobs in mtz	0.0016	#VALUE!
33	1r0q	I__1r0q_1	0	0	0	0.0015	no fobs in mtz	0.0015	#VALUE!
130	2avq	I__2avq_11	0	0	0	0.0015	no fobs in mtz	0.0015	#VALUE!
213	1vq8	I__1vq8_0	1	1	0	0.0015	no fobs in mtz	0.0015	#VALUE!
284	2qex	I__2qex_0	0	0	0	0.0015	no fobs in mtz	0.0015	#VALUE!
410	2pnx	I__2pnx_6	0	0	0	0.0015	no fobs in mtz	0.0015	#VALUE!
499	5d1p	I__5d1p_0	0	0	0	0.0015	no fobs in mtz	0.0015	#VALUE!
623	4ea7	I__4ea7_4	0	0	0	0.0015	no fobs in mtz	0.0015	#VALUE!
661	3x42	I__3x42_2	0	0	0	0.0015	no fobs in mtz	0.0015	#VALUE!
926	4m1o	I__4m1o_6	0	0	0	0.0015	no fobs in mtz	0.0015	#VALUE!
928	4m1o	I__4m1o_8	0	0	0	0.0015	no fobs in mtz	0.0015	#VALUE!
969	4iaz	I__4iaz_0	0	0	0	0.0015	no fobs in mtz	0.0015	#VALUE!
989	4kgr	I__4kgr_2	0	0	0	0.0015	no fobs in mtz	0.0015	#VALUE!
996	4isz	I__4isz_3	0	0	0	0.0015	no fobs in mtz	0.0015	#VALUE!
1045	4q75	I__4q75_3	1	1	0	0.0015	no fobs in mtz	0.0015	#VALUE!
1133	4xet	I__4xet_5	0	0	0	0.0015	no fobs in mtz	0.0015	#VALUE!
1170	4nsv	I__4nsv_16	0	0	0	0.0015	no fobs in mtz	0.0015	#VALUE!
1171	4nsv	I__4nsv_17	0	0	0	0.0015	no fobs in mtz	0.0015	#VALUE!
41	1r0q	I__1r0q_9	0	0	0	0.0014	no fobs in mtz	0.0014	#VALUE!
43	1o1p	I__1o1p_1	0	0	0	0.0014	no fobs in mtz	0.0014	#VALUE!
121	2avq	I__2avq_2	0	0	0	0.0014	no fobs in mtz	0.0014	#VALUE!
408	2pnx	I__2pnx_4	0	0	0	0.0014	no fobs in mtz	0.0014	#VALUE!
422	5fdq	I__5fdq_5	0	0	0	0.0014	no fobs in mtz	0.0014	#VALUE!
452	3tog	I__3tog_3	0	0	0	0.0014	no fobs in mtz	0.0014	#VALUE!
455	3tog	I__3tog_6	0	0	0	0.0014	no fobs in mtz	0.0014	#VALUE!
625	4ea7	I__4ea7_6	0	0	0	0.0014	no fobs in mtz	0.0014	#VALUE!
1016	4ly8	I__4ly8_3	1	0	0	0.0014	no fobs in mtz	0.0014	#VALUE!
1130	4xet	I__4xet_2	0	0	0	0.0014	no fobs in mtz	0.0014	#VALUE!
1169	4nsv	I__4nsv_15	0	0	0	0.0014	no fobs in mtz	0.0014	#VALUE!
4	1c6h	I__1c6h_0	0	0	0	0.0013	no fobs in mtz	0.0013	#VALUE!
46	1o1p	I__1o1p_4	0	0	0	0.0013	no fobs in mtz	0.0013	#VALUE!
132	2avq	I__2avq_13	0	0	0	0.0013	no fobs in mtz	0.0013	#VALUE!
174	1yum	I__1yum_8	1	1	0	0.0013	no fobs in mtz	0.0013	#VALUE!
182	1yg9	I__1yg9_6	0	0	0	0.0013	no fobs in mtz	0.0013	#VALUE!
185	1yg9	I__1yg9_9	0	0	0	0.0013	no fobs in mtz	0.0013	#VALUE!
418	5fdq	I__5fdq_1	0	0	0	0.0013	no fobs in mtz	0.0013	#VALUE!
451	3tog	I__3tog_2	0	0	0	0.0013	no fobs in mtz	0.0013	#VALUE!
462	3tog	I__3tog_13	0	0	0	0.0013	no fobs in mtz	0.0013	#VALUE!
629	4ea7	I__4ea7_10	0	0	0	0.0013	no fobs in mtz	0.0013	#VALUE!
660	3x42	I__3x42_1	0	0	0	0.0013	no fobs in mtz	0.0013	#VALUE!
925	4m1o	I__4m1o_5	0	0	0	0.0013	no fobs in mtz	0.0013	#VALUE!
1014	4ly8	I__4ly8_1	1	0	0	0.0013	no fobs in mtz	0.0013	#VALUE!
1029	4ikm	I__4ikm_3	0	0	0	0.0013	no fobs in mtz	0.0013	#VALUE!
1074	4ou1	I__4ou1_9	1	1	0	0.0013	no fobs in mtz	0.0013	#VALUE!
1075	4ou1	I__4ou1_10	1	1	0	0.0013	no fobs in mtz	0.0013	#VALUE!
1119	4q3o	I__4q3o_0	0	0	0	0.0013	no fobs in mtz	0.0013	#VALUE!
1139	4xet	I__4xet_11	0	0	0	0.0013	no fobs in mtz	0.0013	#VALUE!
1164	4nsv	I__4nsv_10	0	0	0	0.0013	no fobs in mtz	0.0013	#VALUE!
1322	5e5t	I__5e5t_0	0	0	0	0.0013	no fobs in mtz	0.0013	#VALUE!
1331	5e5t	I__5e5t_9	0	0	0	0.0013	no fobs in mtz	0.0013	#VALUE!
37	1r0q	I__1r0q_5	0	0	0	0.0012	no fobs in mtz	0.0012	#VALUE!
42	1o1p	I__1o1p_0	0	0	0	0.0012	no fobs in mtz	0.0012	#VALUE!
44	1o1p	I__1o1p_2	0	0	0	0.0012	no fobs in mtz	0.0012	#VALUE!
71	1sjb	I__1sjb_2	0	0	0	0.0012	no fobs in mtz	0.0012	#VALUE!
138	2h9y	I__2h9y_0	0	0	0	0.0012	no fobs in mtz	0.0012	#VALUE!
169	1yum	I__1yum_3	1	1	0	0.0012	no fobs in mtz	0.0012	#VALUE!
179	1yg9	I__1yg9_3	0	0	0	0.0012	no fobs in mtz	0.0012	#VALUE!
186	1yg9	I__1yg9_10	0	0	0	0.0012	no fobs in mtz	0.0012	#VALUE!
215	1vq8	I__1vq8_2	1	1	0	0.0012	no fobs in mtz	0.0012	#VALUE!
461	3tog	I__3tog_12	0	0	0	0.0012	no fobs in mtz	0.0012	#VALUE!
659	3x42	I__3x42_0	0	0	0	0.0012	no fobs in mtz	0.0012	#VALUE!
666	3x42	I__3x42_7	0	0	0	0.0012	no fobs in mtz	0.0012	#VALUE!
923	4m1o	I__4m1o_3	0	0	0	0.0012	no fobs in mtz	0.0012	#VALUE!
970	4iaz	I__4iaz_1	0	0	0	0.0012	no fobs in mtz	0.0012	#VALUE!
1015	4ly8	I__4ly8_2	1	0	0	0.0012	no fobs in mtz	0.0012	#VALUE!
1044	4q75	I__4q75_2	1	1	0	0.0012	no fobs in mtz	0.0012	#VALUE!
1070	4ou1	I__4ou1_5	1	1	0	0.0012	no fobs in mtz	0.0012	#VALUE!
1137	4xet	I__4xet_9	0	0	0	0.0012	no fobs in mtz	0.0012	#VALUE!
1165	4nsv	I__4nsv_11	0	0	0	0.0012	no fobs in mtz	0.0012	#VALUE!
1166	4nsv	I__4nsv_12	0	0	0	0.0012	no fobs in mtz	0.0012	#VALUE!
1167	4nsv	I__4nsv_13	0	0	0	0.0012	no fobs in mtz	0.0012	#VALUE!
1323	5e5t	I__5e5t_1	0	0	0	0.0012	no fobs in mtz	0.0012	#VALUE!
1360	3ap3	I__3ap3_0	0	0	0	0.0012	no fobs in mtz	0.0012	#VALUE!
22	1eqm	I__1eqm_1	0	0	0	0.0011	no fobs in mtz	0.0011	#VALUE!
57	1jg1	I__1jg1_6	0	0	0	0.0011	no fobs in mtz	0.0011	#VALUE!
60	1jg1	I__1jg1_9	0	0	0	0.0011	no fobs in mtz	0.0011	#VALUE!
123	2avq	I__2avq_4	0	0	0	0.0011	no fobs in mtz	0.0011	#VALUE!
141	2h9y	I__2h9y_3	0	0	0	0.0011	no fobs in mtz	0.0011	#VALUE!
168	1yum	I__1yum_2	1	1	0	0.0011	no fobs in mtz	0.0011	#VALUE!
453	3tog	I__3tog_4	0	0	0	0.0011	no fobs in mtz	0.0011	#VALUE!
634	4ea7	I__4ea7_15	0	0	0	0.0011	no fobs in mtz	0.0011	#VALUE!
662	3x42	I__3x42_3	0	0	0	0.0011	no fobs in mtz	0.0011	#VALUE!
955	4hkx	I__4hkx_3	0	0	0	0.0011	no fobs in mtz	0.0011	#VALUE!
994	4isz	I__4isz_1	0	0	0	0.0011	no fobs in mtz	0.0011	#VALUE!
1043	4q75	I__4q75_1	1	1	0	0.0011	no fobs in mtz	0.0011	#VALUE!
1216	4o75	I__4o75_4	0	0	0	0.0011	no fobs in mtz	0.0011	#VALUE!
1293	4zvn	I__4zvn_3	0	0	0	0.0011	no fobs in mtz	0.0011	#VALUE!
23	1eqm	I__1eqm_2	0	0	0	0.001	no fobs in mtz	0.001	#VALUE!
129	2avq	I__2avq_10	0	0	0	0.001	no fobs in mtz	0.001	#VALUE!
409	2pnx	I__2pnx_5	0	0	0	0.001	no fobs in mtz	0.001	#VALUE!
419	5fdq	I__5fdq_2	0	0	0	0.001	no fobs in mtz	0.001	#VALUE!
454	3tog	I__3tog_5	0	0	0	0.001	no fobs in mtz	0.001	#VALUE!
635	4ea7	I__4ea7_16	0	0	0	0.001	no fobs in mtz	0.001	#VALUE!
665	3x42	I__3x42_6	0	0	0	0.001	no fobs in mtz	0.001	#VALUE!
856	4mcf	I__4mcf_3	0	0	0	0.001	no fobs in mtz	0.001	#VALUE!
971	4iaz	I__4iaz_2	0	0	0	0.001	no fobs in mtz	0.001	#VALUE!
993	4isz	I__4isz_0	0	0	0	0.001	no fobs in mtz	0.001	#VALUE!
1120	4q3o	I__4q3o_1	0	0	0	0.001	no fobs in mtz	0.001	#VALUE!
1158	4nsv	I__4nsv_4	0	0	0	0.001	no fobs in mtz	0.001	#VALUE!
1214	4o75	I__4o75_2	0	0	0	0.001	no fobs in mtz	0.001	#VALUE!
7	1c6h	I__1c6h_3	0	0	0	0.0009	no fobs in mtz	0.0009	#VALUE!
26	1eqm	I__1eqm_5	0	0	0	0.0009	no fobs in mtz	0.0009	#VALUE!
30	1eqm	I__1eqm_9	0	0	0	0.0009	no fobs in mtz	0.0009	#VALUE!
67	1jg1	I__1jg1_16	0	0	0	0.0009	no fobs in mtz	0.0009	#VALUE!
464	3tog	I__3tog_15	0	0	0	0.0009	no fobs in mtz	0.0009	#VALUE!
995	4isz	I__4isz_2	0	0	0	0.0009	no fobs in mtz	0.0009	#VALUE!
1018	4ly8	I__4ly8_5	1	0	0	0.0009	no fobs in mtz	0.0009	#VALUE!
1111	4ycu	I__4ycu_2	1	1	0	0.0009	no fobs in mtz	0.0009	#VALUE!
407	2pnx	I__2pnx_3	0	0	0	0.0008	no fobs in mtz	0.0008	#VALUE!
1050	4q75	I__4q75_8	1	1	0	0.0008	no fobs in mtz	0.0008	#VALUE!
1159	4nsv	I__4nsv_5	0	0	0	0.0008	no fobs in mtz	0.0008	#VALUE!
815	4gba	I__4gba_1	1	1	1	0.9995	no fobs in mtz	0.0005	#VALUE!
1079	4ou1	I__4ou1_14	1	1	1	0.9998	no fobs in mtz	0.0002	#VALUE!
973	4iaz	I__4iaz_4	0	0	1	0.9999	no fobs in mtz	0.0001	#VALUE!
1049	4q75	I__4q75_7	1	1	1	0.9999	no fobs in mtz	0.0001	#VALUE!
817	4gba	I__4gba_3	1	1	1	1	no fobs in mtz	0	#VALUE!
927	4m1o	I__4m1o_7	0	0	1	1	no fobs in mtz	0	#VALUE!
930	4tvq	I__4tvq_0	1	1	1	1	no fobs in mtz	0	#VALUE!
931	4tvq	I__4tvq_1	1	1	1	1	no fobs in mtz	0	#VALUE!
932	4tvq	I__4tvq_2	1	1	1	1	no fobs in mtz	0	#VALUE!
1024	4j7y	I__4j7y_1	1	1	1	1	no fobs in mtz	0	#VALUE!
1047	4q75	I__4q75_5	1	1	1	1	no fobs in mtz	0	#VALUE!
1069	4ou1	I__4ou1_4	1	1	1	1	no fobs in mtz	0	#VALUE!
1072	4ou1	I__4ou1_7	1	1	1	1	no fobs in mtz	0	#VALUE!
1123	4q3o	I__4q3o_4	0	0	1	1	no fobs in mtz	0	#VALUE!
1124	4q3o	I__4q3o_5	0	0	1	1	no fobs in mtz	0	#VALUE!
1126	4q3o	I__4q3o_7	0	0	1	1	no fobs in mtz	0	#VALUE!
1435	4aw9	I__4aw9_4	1	1	99	99	0.1924	0	98.8076
1209	4yw6	I__4yw6_10	1	1	99	99	0.9328	0	98.0672
1382	3zxh	I__3zxh_8	1	1	1	0.001	0.0109	0.999	0.9891	small ice distoration visual in AUSPEX plot	small ice distoration visual in AUSPEX plot
1115	4m00	I__4m00_1	1	1	1	0.0033	0.025	0.9967	0.975	small ice ring	discontinous ice ring
195	1ziq	I__1ziq_4	1	1	1	0.0204	0.0578	0.9796	0.9422	small ice ring, out of position	out of position
965	4wie	I__4wie_1	1	1	1	0.0189	0.0665	0.9811	0.9335	plot failed to display ice ring properly	no spike shape
543	3hnm	I__3hnm_1	1	0	1	0.9978	0.0767	0.0022	0.9233		discontinous ice ring
896	4k37	I__4k37_5	1	1	1	0.9999	0.0857	0.0001	0.9143		discontinous ice ring, small ice ring
339	2rcu	I__2rcu_1	0	1	1	0.7129	0.1281	0.2871	0.8719		discontinous ice ring
1064	4x6b	I__4x6b_4	1	0	1	0.9964	0.1283	0.0036	0.8717		discontinous ice ring
1114	4m00	I__4m00_0	1	1	1	0.587	0.1384	0.413	0.8616		discontinous ice ring
360	2g6q	I__2g6q_0	0	0	0	0.998	0.8535	0.998	0.8535	low density, spot w/o Intensities, no spike shape	low density, spot w/o Intensities, no spike shape
413	2vw9	I__2vw9_0	1	1	1	0.003	0.1522	0.997	0.8478	broad ice ring, plot failed to dispaly ice ring properly	broad ice ring
1334	5faq	I__5faq_2	1	1	1	0.9365	0.1699	0.0635	0.8301		no spike shape
328	2gb9	I__2gb9_0	0	0	0	0.0102	0.7352	0.0102	0.7352		low density, spot w/o Intensities, no spike shape
1275	4ryl	I__4ryl_1	1	1	0	0.004	0.5907	0.004	0.5907		broad ice ring
198	1ziq	I__1ziq_7	1	1	1	0.9543	0.4649	0.0457	0.5351		discontinous ice ring
905	3u12	I__3u12_4	0	0	0	0.0059	0.5082	0.0059	0.5082		anomaly similiar to ice spike
495	4dw4	I__4dw4_0	1	1	1	0.9421	0.4935	0.0579	0.5065		discontinous ice ring
668	4nzg	I__4nzg_1	0	0	1	0.7288	0.5275	0.2712	0.4725
542	3hnm	I__3hnm_0	1	0	1	0.0254	0.6069	0.9746	0.3931	small ice ring
791	3zym	I__3zym_4	0	0	1	0.9881	0.6381	0.0119	0.3619
1333	5faq	I__5faq_1	1	1	1	0.9543	0.6544	0.0457	0.3456
298	2npz	I__2npz_1	0	0	0	0.0021	0.3256	0.0021	0.3256
765	5kc5	I__5kc5_2	0	0	0	0.0015	0.2899	0.0015	0.2899
103	2gn9	I__2gn9_2	0	0	0	0.1326	0.2857	0.1326	0.2857
1094	4ccm	I__4ccm_1	0	0	1	0.9983	0.7285	0.0017	0.2715
1375	3zxh	I__3zxh_1	1	1	0	0.0406	0.2612	0.0406	0.2612
334	2gb9	I__2gb9_6	0	0	0	0.0113	0.2548	0.0113	0.2548
1384	3zxh	I__3zxh_10	1	1	0	0.1115	0.2449	0.1115	0.2449
673	3myt	I__3myt_1	0	0	1	0.9998	0.7603	0.0002	0.2397
232	1xea	I__1xea_0	1	1	1	0.0043	0.7644	0.9957	0.2356	small ice ring, discontinous ice ring
536	5cdt	I__5cdt_4	0	0	0	0.0223	0.2328	0.0223	0.2328
895	4k37	I__4k37_4	1	1	1	1	0.7692	0	0.2308
331	2gb9	I__2gb9_3	0	0	0	0.0049	0.2206	0.0049	0.2206
493	3n04	I__3n04_4	0	0	0	0.0029	0.2155	0.0029	0.2155
681	3osz	I__3osz_3	0	0	0	0.0028	0.2083	0.0028	0.2083
1117	4m00	I__4m00_3	1	1	1	0.114	0.7934	0.886	0.2066	small ice ring
1332	5faq	I__5faq_0	1	1	1	0.4056	0.8039	0.5944	0.1961	discontinous ice ring
645	3b1j	I__3b1j_4	0	0	0	0.001	0.1874	0.001	0.1874
332	2gb9	I__2gb9_4	0	0	0	0.0114	0.1873	0.0114	0.1873
149	3n2u	I__3n2u_0	1	1	0	0.0025	0.1353	0.0025	0.1353
1414	4n9r	I__4n9r_1	1	1	0	0.0055	0.1312	0.0055	0.1312
1211	4yw6	I__4yw6_12	1	1	1	0.9978	0.87	0.0022	0.13
1335	5faq	I__5faq_3	1	1	1	0.9999	0.8702	0.0001	0.1298
443	3a65	I__3a65_7	0	0	0	0.0015	0.1293	0.0015	0.1293
343	2rcu	I__2rcu_5	0	1	0	0.0015	0.1107	0.0015	0.1107
84	1k34	I__1k34_0	0	0	0	0.0029	0.1067	0.0029	0.1067
736	3nvs	I__3nvs_20	1	0	0	0.0024	0.1028	0.0024	0.1028
1415	4n9r	I__4n9r_2	1	1	0	0.0046	0.1015	0.0046	0.1015
1274	4ryl	I__4ryl_0	1	1	0	0.0394	0.1012	0.0394	0.1012
763	5kc5	I__5kc5_0	0	0	0	0.0017	0.0934	0.0017	0.0934
156	3n2u	I__3n2u_7	1	1	0	0.0016	0.0908	0.0016	0.0908
1400	4awa	I__4awa_1	0	0	0	0.0093	0.0831	0.0093	0.0831
764	5kc5	I__5kc5_1	0	0	0	0.0054	0.0711	0.0054	0.0711
796	4nxn	I__4nxn_0	0	0	0	0.014	0.0695	0.014	0.0695
369	3vhc	I__3vhc_0	0	0	0	0.001	0.0665	0.001	0.0665
783	4elp	I__4elp_4	0	0	0	0.0016	0.0664	0.0016	0.0664
564	3rmo	I__3rmo_5	0	0	0	0.001	0.0642	0.001	0.0642
152	3n2u	I__3n2u_3	1	1	0	0.0029	0.0634	0.0029	0.0634
239	2wkn	I__2wkn_4	0	0	0	0.004	0.0628	0.004	0.0628
1116	4m00	I__4m00_2	1	1	0	0.0065	0.0617	0.0065	0.0617
1416	4n9r	I__4n9r_3	1	1	0	0.0028	0.0597	0.0028	0.0597
735	3nvs	I__3nvs_19	1	0	0	0.0017	0.059	0.0017	0.059
644	3b1j	I__3b1j_3	0	0	0	0.0009	0.0559	0.0009	0.0559
550	3jqy	I__3jqy_1	1	1	1	0.9998	0.9443	0.0002	0.0557
335	2gb9	I__2gb9_7	0	0	0	0.0079	0.0538	0.0079	0.0538
985	3wf7	I__3wf7_7	0	0	0	0.9995	0.0533	0.9995	0.0533	spot w/o Intensities, no spike shape
1377	3zxh	I__3zxh_3	1	1	0	0.0023	0.0533	0.0023	0.0533
346	2rcu	I__2rcu_8	0	1	0	0.001	0.0526	0.001	0.0526
1208	4yw6	I__4yw6_9	1	1	0	0.8867	0.0515	0.8867	0.0515	spot w/o Intensities, no spike shape
1417	4n9r	I__4n9r_4	1	1	1	0.9921	0.9488	0.0079	0.0512
649	3lz0	I__3lz0_3	1	1	0	0.0015	0.0508	0.0015	0.0508
86	1k34	I__1k34_2	0	0	0	0.0029	0.0507	0.0029	0.0507
657	4ac2	I__4ac2_7	1	1	0	0.0325	0.0498	0.0325	0.0498
361	2g6q	I__2g6q_1	0	0	0	0.0025	0.0489	0.0025	0.0489
1338	1i0v	I__1i0v_0	0	0	0	0.0014	0.0488	0.0014	0.0488
772	4f5j	I__4f5j_5	0	0	0	0.0061	0.0483	0.0061	0.0483
1210	4yw6	I__4yw6_11	1	1	1	0.9992	0.9529	0.0008	0.0471
494	3n04	I__3n04_5	0	0	0	0.0067	0.0471	0.0067	0.0471
734	3nvs	I__3nvs_18	1	0	0	0.0049	0.0462	0.0049	0.0462
440	3a65	I__3a65_4	0	0	0	0.0014	0.0452	0.0014	0.0452
351	2pi5	I__2pi5_1	0	0	0	0.0012	0.0424	0.0012	0.0424
533	5cdt	I__5cdt_1	0	0	0	0.0268	0.0412	0.0268	0.0412
313	2ew0	I__2ew0_7	0	0	0	0.0033	0.0412	0.0033	0.0412
878	4miy	I__4miy_12	0	0	0	0.0146	0.0403	0.0146	0.0403
1224	4qym	I__4qym_2	0	0	0	0.0014	0.0399	0.0014	0.0399
312	2ew0	I__2ew0_6	0	0	0	0.0618	0.0396	0.0618	0.0396
137	2bsm	I__2bsm_4	0	0	0	0.0035	0.0391	0.0035	0.0391
274	3bt0	I__3bt0_0	0	0	0	0.0027	0.0384	0.0027	0.0384
999	4ipg	I__4ipg_2	0	0	0	0.0019	0.0383	0.0019	0.0383
301	2d5n	I__2d5n_1	0	0	0	0.0124	0.0382	0.0124	0.0382
672	3myt	I__3myt_0	0	0	0	0.0019	0.0376	0.0019	0.0376
74	1vat	I__1vat_0	0	0	0	0.0018	0.0373	0.0018	0.0373
509	3rl5	I__3rl5_5	0	0	0	0.0011	0.0373	0.0011	0.0373
848	3suf	I__3suf_0	0	0	0	0.003	0.0371	0.003	0.0371
963	3we4	I__3we4_5	0	0	0	0.0083	0.0369	0.0083	0.0369
504	3rl5	I__3rl5_0	0	0	0	0.0013	0.0366	0.0013	0.0366
444	3a65	I__3a65_8	0	0	0	0.0068	0.0364	0.0068	0.0364
292	2hd6	I__2hd6_4	0	0	0	0.0015	0.0361	0.0015	0.0361
781	4elp	I__4elp_2	0	0	0	0.0015	0.036	0.0015	0.036
797	4nxn	I__4nxn_1	0	0	0	0.173	0.0358	0.173	0.0358
732	3nvs	I__3nvs_16	1	0	0	0.0013	0.0358	0.0013	0.0358
311	2ew0	I__2ew0_5	0	0	0	0.0014	0.0351	0.0014	0.0351
679	3osz	I__3osz_1	0	0	0	0.001	0.035	0.001	0.035
308	2ew0	I__2ew0_2	0	0	0	0.0027	0.0346	0.0027	0.0346
330	2gb9	I__2gb9_2	0	0	0	0.0019	0.0346	0.0019	0.0346
583	3t8v	I__3t8v_7	0	0	0	0.004	0.0342	0.004	0.0342
1194	4wv8	I__4wv8_4	0	0	0	0.0026	0.034	0.0026	0.034
297	2npz	I__2npz_0	0	0	0	0.0019	0.0337	0.0019	0.0337
983	3wf7	I__3wf7_5	0	0	0	0.0069	0.0336	0.0069	0.0336
792	3zym	I__3zym_5	0	0	0	0.037	0.0333	0.037	0.0333
403	4pmn	I__4pmn_11	0	0	0	0.027	0.0329	0.027	0.0329
300	2d5n	I__2d5n_0	0	0	0	0.0011	0.0328	0.0011	0.0328
118	1ym0	I__1ym0_4	0	0	0	0.1741	0.0327	0.1741	0.0327
558	3jqy	I__3jqy_9	1	1	0	0.0074	0.0321	0.0074	0.0321
323	2gp9	I__2gp9_4	0	0	0	0.0501	0.0318	0.0501	0.0318
1388	3zzs	I__3zzs_0	0	0	0	0.0042	0.0314	0.0042	0.0314
577	3t8v	I__3t8v_1	0	0	0	0.0078	0.0308	0.0078	0.0308
1197	4wv8	I__4wv8_7	0	0	0	0.0026	0.0305	0.0026	0.0305
1053	4mvs	I__4mvs_1	0	0	0	0.125	0.0302	0.125	0.0302
362	2g6q	I__2g6q_2	0	0	0	0.0025	0.0299	0.0025	0.0299
306	2ew0	I__2ew0_0	0	0	0	0.0023	0.0296	0.0023	0.0296
1226	4qym	I__4qym_4	0	0	0	0.0021	0.0296	0.0021	0.0296
344	2rcu	I__2rcu_6	0	1	0	0.0009	0.0296	0.0009	0.0296
244	2w5p	I__2w5p_0	0	0	0	0.0077	0.0295	0.0077	0.0295
674	3myt	I__3myt_2	0	0	0	0.0023	0.0295	0.0023	0.0295
234	1xea	I__1xea_2	1	1	0	0.478	0.0294	0.478	0.0294
299	2npz	I__2npz_2	0	0	0	0.0087	0.0292	0.0087	0.0292
1061	4x6b	I__4x6b_1	1	0	0	0.002	0.0291	0.002	0.0291
610	4f27	I__4f27_1	1	1	0	0.0875	0.0289	0.0875	0.0289
733	3nvs	I__3nvs_17	1	0	0	0.0039	0.0288	0.0039	0.0288
1054	4mvs	I__4mvs_2	0	0	0	0.0138	0.0286	0.0138	0.0286
539	5cdt	I__5cdt_7	0	0	0	0.0986	0.0284	0.0986	0.0284
1351	1i0v	I__1i0v_13	0	0	0	0.0011	0.0284	0.0011	0.0284
1380	3zxh	I__3zxh_6	1	1	0	0.5084	0.0277	0.5084	0.0277	small ice ring
1000	4ipg	I__4ipg_3	0	0	0	0.0017	0.0274	0.0017	0.0274
324	2gp9	I__2gp9_5	0	0	0	0.0047	0.0272	0.0047	0.0272
329	2gb9	I__2gb9_1	0	0	0	0.003	0.027	0.003	0.027
100	2xyb	I__2xyb_8	0	0	0	0.0012	0.027	0.0012	0.027
113	1n6l	I__1n6l_9	0	0	0	0.0051	0.0267	0.0051	0.0267
959	3we4	I__3we4_1	0	0	0	0.0016	0.0264	0.0016	0.0264
163	2fg4	I__2fg4_2	0	0	0	0.0015	0.0264	0.0015	0.0264
779	4elp	I__4elp_0	0	0	0	0.0025	0.0263	0.0025	0.0263
428	3dre	I__3dre_4	0	0	0	0.0015	0.0258	0.0015	0.0258
562	3rmo	I__3rmo_3	0	0	0	0.0011	0.0254	0.0011	0.0254
205	1w96	I__1w96_5	0	0	0	0.0028	0.0253	0.0028	0.0253
87	1k34	I__1k34_3	0	0	0	0.003	0.0252	0.003	0.0252
270	2o6m	I__2o6m_0	0	0	0	0.0022	0.0252	0.0022	0.0252
192	1ziq	I__1ziq_1	1	1	0	0.0042	0.025	0.0042	0.025
101	2gn9	I__2gn9_0	0	0	0	0.0013	0.0249	0.0013	0.0249
1195	4wv8	I__4wv8_5	0	0	0	0.001	0.0248	0.001	0.0248
678	3osz	I__3osz_0	0	0	0	0.0013	0.0247	0.0013	0.0247
2	1rdr	I__1rdr_2	0	0	0	0.0035	0.0246	0.0035	0.0246
1092	4nz0	I__4nz0_2	0	0	0	0.0024	0.0246	0.0024	0.0246
850	3suf	I__3suf_2	0	0	0	0.0053	0.0244	0.0053	0.0244
102	2gn9	I__2gn9_1	0	0	0	0.0016	0.0244	0.0016	0.0244
1106	4oq4	I__4oq4_9	0	0	0	0.0016	0.0244	0.0016	0.0244
1389	3zzs	I__3zzs_1	0	0	0	0.001	0.0244	0.001	0.0244
1419	4n9r	I__4n9r_6	1	1	0	0.0276	0.0243	0.0276	0.0243
713	3q3o	I__3q3o_5	0	0	0	0.0032	0.0243	0.0032	0.0243
1082	4l55	I__4l55_2	0	0	0	0.0023	0.0242	0.0023	0.0242
719	3nvs	I__3nvs_3	1	0	0	0.0018	0.0242	0.0018	0.0242
877	4miy	I__4miy_11	0	0	0	0.084	0.0239	0.084	0.0239
798	3sbi	I__3sbi_0	0	0	0	0.0044	0.0238	0.0044	0.0238
164	2fg4	I__2fg4_3	0	0	0	0.0015	0.0238	0.0015	0.0238
1398	3zzs	I__3zzs_10	0	0	0	0.0037	0.0237	0.0037	0.0237
837	4bi2	I__4bi2_2	0	0	0	0.0028	0.0237	0.0028	0.0237
1364	3fd5	I__3fd5_2	0	0	0	0.002	0.0237	0.002	0.0237
603	3mnl	I__3mnl_3	0	0	0	0.0324	0.0235	0.0324	0.0235
1003	4ipg	I__4ipg_6	0	0	0	0.0025	0.0235	0.0025	0.0235
1311	4z3m	I__4z3m_3	0	0	0	0.0012	0.0231	0.0012	0.0231
615	4f27	I__4f27_6	1	1	0	0.0031	0.023	0.0031	0.023
1423	4n9r	I__4n9r_10	1	1	0	0.0765	0.0228	0.0765	0.0228
1362	3fd5	I__3fd5_0	0	0	0	0.0019	0.0228	0.0019	0.0228
1232	4crh	I__4crh_0	0	0	0	0.0013	0.0228	0.0013	0.0228
1100	4oq4	I__4oq4_3	0	0	0	0.002	0.0226	0.002	0.0226
646	3lz0	I__3lz0_0	1	1	0	0.0009	0.0225	0.0009	0.0225
585	3t8v	I__3t8v_9	0	0	0	0.0163	0.0224	0.0163	0.0224
566	3rmo	I__3rmo_7	0	0	0	0.0016	0.0224	0.0016	0.0224
871	4miy	I__4miy_5	0	0	0	0.0013	0.0224	0.0013	0.0224
594	3nhw	I__3nhw_4	0	0	0	0.0025	0.0223	0.0025	0.0223
1185	4mh4	I__4mh4_6	0	0	0	0.0023	0.0223	0.0023	0.0223
842	3sv9	I__3sv9_4	0	0	0	0.0023	0.0222	0.0023	0.0222
1402	4awa	I__4awa_3	0	0	0	0.0022	0.0222	0.0022	0.0222
352	2pi5	I__2pi5_2	0	0	0	0.003	0.0221	0.003	0.0221
908	4afd	I__4afd_2	0	0	0	0.001	0.0221	0.001	0.0221
76	1vat	I__1vat_2	0	0	0	0.0035	0.022	0.0035	0.022
110	1n6l	I__1n6l_6	0	0	0	0.0018	0.022	0.0018	0.022
1234	4crh	I__4crh_2	0	0	0	0.0039	0.0219	0.0039	0.0219
758	4a14	I__4a14_5	0	0	0	0.0021	0.0219	0.0021	0.0219
441	3a65	I__3a65_5	0	0	0	0.0008	0.0219	0.0008	0.0219
607	3mnl	I__3mnl_7	0	0	0	0.0559	0.0217	0.0559	0.0217
1404	4g1n	I__4g1n_1	0	0	0	0.0018	0.0216	0.0018	0.0216
1260	5a7s	I__5a7s_5	0	0	0	0.0653	0.0215	0.0653	0.0215
267	2zu2	I__2zu2_6	0	0	0	0.0031	0.0215	0.0031	0.0215
1241	4xf9	I__4xf9_0	0	0	0	0.0027	0.0215	0.0027	0.0215
511	3rl5	I__3rl5_7	0	0	0	0.0016	0.0215	0.0016	0.0215
1409	4kwc	I__4kwc_2	0	0	0	0.0015	0.0215	0.0015	0.0215
99	2xyb	I__2xyb_7	0	0	0	0.0029	0.0214	0.0029	0.0214
1399	4awa	I__4awa_0	0	0	0	0.0012	0.0214	0.0012	0.0214
590	3nhw	I__3nhw_0	0	0	0	0.0028	0.0213	0.0028	0.0213
680	3osz	I__3osz_2	0	0	0	0.0014	0.0213	0.0014	0.0213
941	5c1x	I__5c1x_2	0	0	0	0.005	0.021	0.005	0.021
314	2ew0	I__2ew0_8	0	0	0	0.0012	0.0208	0.0012	0.0208
399	4pmn	I__4pmn_7	0	0	0	0.0029	0.0206	0.0029	0.0206
524	2x13	I__2x13_1	0	0	0	0.0021	0.0206	0.0021	0.0206
699	4ha4	I__4ha4_4	0	0	0	0.0047	0.0205	0.0047	0.0205
652	4ac2	I__4ac2_2	1	1	0	0.0025	0.0205	0.0025	0.0205
712	3q3o	I__3q3o_4	0	0	0	0.0015	0.0204	0.0015	0.0204
82	1vat	I__1vat_8	0	0	0	0.0044	0.0203	0.0044	0.0203
402	4pmn	I__4pmn_10	0	0	0	0.003	0.0203	0.003	0.0203
116	1ym0	I__1ym0_2	0	0	0	0.0027	0.0203	0.0027	0.0203
268	2zu2	I__2zu2_7	0	0	0	0.0151	0.0202	0.0151	0.0202
1189	4yya	I__4yya_3	0	0	0	0.0018	0.0202	0.0018	0.0202
392	4pmn	I__4pmn_0	0	0	0	0.0015	0.0202	0.0015	0.0202
325	2gp9	I__2gp9_6	0	0	0	0.0018	0.0201	0.0018	0.0201
203	1w96	I__1w96_3	0	0	0	0.0016	0.02	0.0016	0.02
812	3sya	I__3sya_1	0	0	0	0.0015	0.02	0.0015	0.02
584	3t8v	I__3t8v_8	0	0	0	0.028	0.0199	0.028	0.0199
1309	4z3m	I__4z3m_1	0	0	0	0.0052	0.0199	0.0052	0.0199
394	4pmn	I__4pmn_2	0	0	0	0.0023	0.0199	0.0023	0.0199
1052	4mvs	I__4mvs_0	0	0	0	0.0015	0.0199	0.0015	0.0199
750	3o2n	I__3o2n_7	0	0	0	0.999	0.0198	0.999	0.0198	spot w/o Intensities, no spike shape
669	4nzg	I__4nzg_2	0	0	0	0.1581	0.0198	0.1581	0.0198
105	1n6l	I__1n6l_1	0	0	0	0.0027	0.0198	0.0027	0.0198
357	3i9u	I__3i9u_1	0	0	0	0.0415	0.0197	0.0415	0.0197
572	5fn8	I__5fn8_0	0	0	0	0.0039	0.0197	0.0039	0.0197
1310	4z3m	I__4z3m_2	0	0	0	0.0034	0.0197	0.0034	0.0197
1387	3zxh	I__3zxh_13	1	1	0	0.0026	0.0197	0.0026	0.0197
982	3wf7	I__3wf7_4	0	0	0	0.0289	0.0196	0.0289	0.0196
1196	4wv8	I__4wv8_6	0	0	0	0.0049	0.0196	0.0049	0.0196
1148	4p66	I__4p66_6	0	0	0	0.0024	0.0196	0.0024	0.0196
918	4afd	I__4afd_12	0	0	0	0.0017	0.0196	0.0017	0.0196
154	3n2u	I__3n2u_5	1	1	0	0.0016	0.0196	0.0016	0.0196
1408	4kwc	I__4kwc_1	0	0	0	0.0029	0.0195	0.0029	0.0195
788	3zym	I__3zym_1	0	0	0	0.0023	0.0193	0.0023	0.0193
390	3ehb	I__3ehb_2	1	1	0	0.0015	0.0191	0.0015	0.0191
986	3wf7	I__3wf7_8	0	0	0	0.0098	0.019	0.0098	0.019
248	2w5p	I__2w5p_4	0	0	0	0.0252	0.0189	0.0252	0.0189
766	5kc5	I__5kc5_3	0	0	0	0.0026	0.0189	0.0026	0.0189
1371	3ikt	I__3ikt_2	0	0	0	0.002	0.0189	0.002	0.0189
506	3rl5	I__3rl5_2	0	0	0	0.0013	0.0189	0.0013	0.0189
891	4k37	I__4k37_0	1	1	0	0.0009	0.0189	0.0009	0.0189
157	3n2u	I__3n2u_8	1	1	0	0.0015	0.0187	0.0015	0.0187
833	3rib	I__3rib_1	0	0	0	0.2258	0.0186	0.2258	0.0186
355	2z6a	I__2z6a_2	0	0	0	0.0029	0.0186	0.0029	0.0186
937	4mb7	I__4mb7_4	0	0	0	0.0022	0.0186	0.0022	0.0186
1098	4oq4	I__4oq4_1	0	0	0	0.0019	0.0186	0.0019	0.0186
269	2zu2	I__2zu2_8	0	0	0	0.0015	0.0186	0.0015	0.0186
838	3sv9	I__3sv9_0	0	0	0	0.0012	0.0186	0.0012	0.0186
870	4miy	I__4miy_4	0	0	0	0.0009	0.0186	0.0009	0.0186
832	3rib	I__3rib_0	0	0	0	0.013	0.0185	0.013	0.0185
142	2fbd	I__2fbd_0	0	0	0	0.0058	0.0185	0.0058	0.0185
442	3a65	I__3a65_6	0	0	0	0.0027	0.0185	0.0027	0.0185
261	2zu2	I__2zu2_0	0	0	0	0.0013	0.0185	0.0013	0.0185
581	3t8v	I__3t8v_5	0	0	0	0.0012	0.0185	0.0012	0.0185
1187	4yya	I__4yya_1	0	0	0	0.0012	0.0185	0.0012	0.0185
810	3sbi	I__3sbi_12	0	0	0	0.0018	0.0184	0.0018	0.0184
554	3jqy	I__3jqy_5	1	1	0	0.0132	0.0183	0.0132	0.0183
785	3tal	I__3tal_1	0	0	0	0.0018	0.0182	0.0018	0.0182
593	3nhw	I__3nhw_3	0	0	0	0.0014	0.0182	0.0014	0.0182
916	4afd	I__4afd_10	0	0	0	0.0076	0.018	0.0076	0.018
1422	4n9r	I__4n9r_9	1	1	0	0.002	0.018	0.002	0.018
515	3rl5	I__3rl5_11	0	0	0	0.001	0.018	0.001	0.018
608	3mnl	I__3mnl_8	0	0	0	0.0027	0.0179	0.0027	0.0179
614	4f27	I__4f27_5	1	1	0	0.0017	0.0179	0.0017	0.0179
249	2w5p	I__2w5p_5	0	0	0	0.0011	0.0179	0.0011	0.0179
317	2ew0	I__2ew0_11	0	0	0	0.0011	0.0179	0.0011	0.0179
555	3jqy	I__3jqy_6	1	1	0	0.0011	0.0179	0.0011	0.0179
726	3nvs	I__3nvs_10	1	0	0	0.001	0.0179	0.001	0.0179
150	3n2u	I__3n2u_1	1	1	0	0.0022	0.0178	0.0022	0.0178
365	2g6q	I__2g6q_5	0	0	0	0.0014	0.0178	0.0014	0.0178
1369	3ikt	I__3ikt_0	0	0	0	0.0051	0.0177	0.0051	0.0177
1055	4j29	I__4j29_0	0	0	0	0.0028	0.0177	0.0028	0.0177
883	4x7k	I__4x7k_4	0	0	0	0.0015	0.0177	0.0015	0.0177
756	4a14	I__4a14_3	0	0	0	0.0014	0.0177	0.0014	0.0177
980	3wf7	I__3wf7_2	0	0	0	0.0013	0.0177	0.0013	0.0177
868	4miy	I__4miy_2	0	0	0	0.001	0.0177	0.001	0.0177
537	5cdt	I__5cdt_5	0	0	0	0.0128	0.0176	0.0128	0.0176
1242	4xf9	I__4xf9_1	0	0	0	0.0024	0.0176	0.0024	0.0176
1312	4z3m	I__4z3m_4	0	0	0	0.002	0.0176	0.002	0.0176
648	3lz0	I__3lz0_2	1	1	0	0.0018	0.0176	0.0018	0.0176
675	3myt	I__3myt_3	0	0	0	0.0018	0.0176	0.0018	0.0176
333	2gb9	I__2gb9_5	0	0	0	0.0038	0.0175	0.0038	0.0175
79	1vat	I__1vat_5	0	0	0	0.0016	0.0175	0.0016	0.0175
731	3nvs	I__3nvs_15	1	0	0	0.0011	0.0175	0.0011	0.0175
844	3sv9	I__3sv9_6	0	0	0	0.0019	0.0174	0.0019	0.0174
376	3vhc	I__3vhc_7	0	0	0	0.0013	0.0174	0.0013	0.0174
771	4f5j	I__4f5j_4	0	0	0	0.0012	0.0174	0.0012	0.0174
237	2wkn	I__2wkn_2	0	0	0	0.0011	0.0174	0.0011	0.0174
722	3nvs	I__3nvs_6	1	0	0	0.0011	0.0174	0.0011	0.0174
1379	3zxh	I__3zxh_5	1	1	1	1	0.9826	0	0.0174
724	3nvs	I__3nvs_8	1	0	0	0.0067	0.0173	0.0067	0.0173
497	4dw4	I__4dw4_2	1	1	0	0.0032	0.0173	0.0032	0.0173
1084	4l55	I__4l55_4	0	0	0	0.0032	0.0173	0.0032	0.0173
1430	4ut0	I__4ut0_3	0	0	0	0.0021	0.0173	0.0021	0.0173
470	3gl9	I__3gl9_5	0	0	0	0.002	0.0173	0.002	0.0173
1103	4oq4	I__4oq4_6	0	0	0	0.0013	0.0173	0.0013	0.0173
518	3rl5	I__3rl5_14	0	0	0	0.0024	0.0172	0.0024	0.0172
1006	4ipg	I__4ipg_9	0	0	0	0.0015	0.0172	0.0015	0.0172
1429	4ut0	I__4ut0_2	0	0	0	0.0015	0.0172	0.0015	0.0172
235	2wkn	I__2wkn_0	0	0	0	0.0013	0.0172	0.0013	0.0172
145	2fbd	I__2fbd_3	0	0	0	0.0011	0.0172	0.0011	0.0172
780	4elp	I__4elp_1	0	0	0	0.0011	0.0172	0.0011	0.0172
808	3sbi	I__3sbi_10	0	0	0	0.0017	0.0171	0.0017	0.0171
786	3tal	I__3tal_2	0	0	0	0.0034	0.017	0.0034	0.017
998	4ipg	I__4ipg_1	0	0	0	0.0032	0.0169	0.0032	0.0169
656	4ac2	I__4ac2_6	1	1	0	0.0022	0.0169	0.0022	0.0169
1151	4x8w	I__4x8w_0	0	0	0	0.0017	0.0169	0.0017	0.0169
540	5cdt	I__5cdt_8	0	0	0	0.0014	0.0169	0.0014	0.0169
437	3a65	I__3a65_1	0	0	0	0.0083	0.0168	0.0083	0.0168
278	3bt0	I__3bt0_4	0	0	0	0.0055	0.0168	0.0055	0.0168
984	3wf7	I__3wf7_6	0	0	0	0.0045	0.0168	0.0045	0.0168
725	3nvs	I__3nvs_9	1	0	0	0.0028	0.0168	0.0028	0.0168
165	2fg4	I__2fg4_4	0	0	0	0.0023	0.0168	0.0023	0.0168
319	2gp9	I__2gp9_0	0	0	0	0.0019	0.0168	0.0019	0.0168
1032	4hjx	I__4hjx_2	0	0	0	0.0227	0.0167	0.0227	0.0167
840	3sv9	I__3sv9_2	0	0	0	0.0045	0.0167	0.0045	0.0167
805	3sbi	I__3sbi_7	0	0	0	0.0015	0.0167	0.0015	0.0167
492	3n04	I__3n04_3	0	0	0	0.0028	0.0166	0.0028	0.0166
433	3ifu	I__3ifu_1	0	0	0	0.002	0.0166	0.002	0.0166
472	3gl9	I__3gl9_7	0	0	0	0.0165	0.0165	0.0165	0.0165
864	4jc7	I__4jc7_1	0	0	0	0.0062	0.0165	0.0062	0.0165
939	5c1x	I__5c1x_0	0	0	0	0.0045	0.0165	0.0045	0.0165
886	4x7k	I__4x7k_7	0	0	0	0.0021	0.0165	0.0021	0.0165
568	3rmo	I__3rmo_9	0	0	0	0.0048	0.0164	0.0048	0.0164
1248	4xf9	I__4xf9_7	0	0	0	0.0047	0.0164	0.0047	0.0164
227	2b15	I__2b15_9	0	0	0	0.004	0.0164	0.004	0.0164
363	2g6q	I__2g6q_3	0	0	0	0.0034	0.0164	0.0034	0.0164
1341	1i0v	I__1i0v_3	0	0	0	0.0026	0.0164	0.0026	0.0164
91	1k34	I__1k34_7	0	0	0	0.0019	0.0164	0.0019	0.0164
715	3q3o	I__3q3o_7	0	0	0	0.0014	0.0164	0.0014	0.0164
873	4miy	I__4miy_7	0	0	0	0.0014	0.0164	0.0014	0.0164
827	4e2w	I__4e2w_6	0	0	0	0.0009	0.0164	0.0009	0.0164
1420	4n9r	I__4n9r_7	1	1	1	0.9998	0.9836	0.0002	0.0164
574	5fn8	I__5fn8_2	0	0	0	0.3083	0.0163	0.3083	0.0163
379	3vhc	I__3vhc_10	0	0	0	0.0025	0.0163	0.0025	0.0163
822	4e2w	I__4e2w_1	0	0	0	0.0014	0.0163	0.0014	0.0163
293	2hd6	I__2hd6_5	0	0	0	0.0012	0.0163	0.0012	0.0163
947	5c1x	I__5c1x_8	0	0	0	0.0034	0.0162	0.0034	0.0162
876	4miy	I__4miy_10	0	0	0	0.0017	0.0162	0.0017	0.0162
782	4elp	I__4elp_3	0	0	0	0.0015	0.0162	0.0015	0.0162
498	4dw4	I__4dw4_3	1	1	0	0.0011	0.0162	0.0011	0.0162
207	1w96	I__1w96_7	0	0	0	0.0029	0.0161	0.0029	0.0161
841	3sv9	I__3sv9_3	0	0	0	0.0024	0.0161	0.0024	0.0161
1235	4crh	I__4crh_3	0	0	0	0.0018	0.0161	0.0018	0.0161
1009	4la6	I__4la6_2	0	0	0	0.0015	0.0161	0.0015	0.0161
718	3nvs	I__3nvs_2	1	0	0	0.001	0.0161	0.001	0.0161
1150	4p66	I__4p66_8	0	0	0	0.0079	0.016	0.0079	0.016
1401	4awa	I__4awa_2	0	0	0	0.0017	0.016	0.0017	0.016
889	4es4	I__4es4_1	0	0	0	0.0016	0.016	0.0016	0.016
322	2gp9	I__2gp9_3	0	0	0	0.0014	0.016	0.0014	0.016
1256	5a7s	I__5a7s_1	0	0	0	0.0011	0.016	0.0011	0.016
1090	4nz0	I__4nz0_0	0	0	0	0.0009	0.016	0.0009	0.016
1385	3zxh	I__3zxh_11	1	1	0	0.1041	0.0159	0.1041	0.0159
340	2rcu	I__2rcu_2	0	1	0	0.003	0.0159	0.003	0.0159
906	4afd	I__4afd_0	0	0	0	0.003	0.0159	0.003	0.0159
228	2i2z	I__2i2z_0	0	0	0	0.0027	0.0159	0.0027	0.0159
1367	3fd5	I__3fd5_5	0	0	0	0.0016	0.0159	0.0016	0.0159
107	1n6l	I__1n6l_3	0	0	0	0.0013	0.0159	0.0013	0.0159
1390	3zzs	I__3zzs_2	0	0	0	0.0009	0.0159	0.0009	0.0159
106	1n6l	I__1n6l_2	0	0	0	0.0113	0.0158	0.0113	0.0158
1343	1i0v	I__1i0v_5	0	0	0	0.0088	0.0158	0.0088	0.0158
310	2ew0	I__2ew0_4	0	0	0	0.0022	0.0158	0.0022	0.0158
1268	5ces	I__5ces_3	0	0	0	0.0021	0.0158	0.0021	0.0158
544	3hnm	I__3hnm_2	1	0	0	0.0213	0.0157	0.0213	0.0157
521	3hgy	I__3hgy_2	0	0	0	0.0034	0.0157	0.0034	0.0157
1418	4n9r	I__4n9r_5	1	1	0	0.0034	0.0157	0.0034	0.0157
683	3mt0	I__3mt0_1	0	0	0	0.002	0.0157	0.002	0.0157
714	3q3o	I__3q3o_6	0	0	0	0.0014	0.0157	0.0014	0.0157
738	4h5b	I__4h5b_1	0	0	0	0.0012	0.0157	0.0012	0.0157
560	3rmo	I__3rmo_1	0	0	0	0.0043	0.0156	0.0043	0.0156
112	1n6l	I__1n6l_8	0	0	0	0.0041	0.0156	0.0041	0.0156
253	2fi4	I__2fi4_2	0	0	0	0.0023	0.0156	0.0023	0.0156
559	3rmo	I__3rmo_0	0	0	0	0.002	0.0156	0.002	0.0156
700	4ha4	I__4ha4_5	0	0	0	0.0014	0.0156	0.0014	0.0156
1366	3fd5	I__3fd5_4	0	0	0	0.0007	0.0156	0.0007	0.0156
337	2gb9	I__2gb9_9	0	0	0	0.0057	0.0155	0.0057	0.0155
220	2b15	I__2b15_2	0	0	0	0.0022	0.0155	0.0022	0.0155
487	4ex6	I__4ex6_13	0	0	0	0.0013	0.0155	0.0013	0.0155
760	4a14	I__4a14_7	0	0	0	0.0077	0.0154	0.0077	0.0154
759	4a14	I__4a14_6	0	0	0	0.0037	0.0154	0.0037	0.0154
1238	4crh	I__4crh_6	0	0	0	0.0031	0.0154	0.0031	0.0154
1269	5ces	I__5ces_4	0	0	0	0.0023	0.0154	0.0023	0.0154
944	5c1x	I__5c1x_5	0	0	0	0.0021	0.0154	0.0021	0.0154
528	2x13	I__2x13_5	0	0	0	0.0015	0.0154	0.0015	0.0154
1428	4ut0	I__4ut0_1	0	0	0	0.0011	0.0154	0.0011	0.0154
204	1w96	I__1w96_4	0	0	0	0.0008	0.0154	0.0008	0.0154
245	2w5p	I__2w5p_1	0	0	0	0.117	0.0153	0.117	0.0153
396	4pmn	I__4pmn_4	0	0	0	0.0026	0.0153	0.0026	0.0153
435	3ifu	I__3ifu_3	0	0	0	0.0021	0.0153	0.0021	0.0153
523	2x13	I__2x13_0	0	0	0	0.0012	0.0153	0.0012	0.0153
432	3ifu	I__3ifu_0	0	0	0	0.0031	0.0152	0.0031	0.0152
846	3sv9	I__3sv9_8	0	0	0	0.0031	0.0152	0.0031	0.0152
1397	3zzs	I__3zzs_9	0	0	0	0.0019	0.0152	0.0019	0.0152
1393	3zzs	I__3zzs_5	0	0	0	0.0018	0.0152	0.0018	0.0152
845	3sv9	I__3sv9_7	0	0	0	0.0015	0.0152	0.0015	0.0152
799	3sbi	I__3sbi_1	0	0	0	0.0011	0.0152	0.0011	0.0152
1254	4xf9	I__4xf9_13	0	0	0	0.9957	0.0151	0.9957	0.0151	spot w/o Intensities, no spike shape
159	1yi1	I__1yi1_1	0	0	0	0.0045	0.0151	0.0045	0.0151
307	2ew0	I__2ew0_1	0	0	0	0.004	0.0151	0.004	0.0151
742	4h5b	I__4h5b_5	0	0	0	0.0031	0.0151	0.0031	0.0151
1306	5elf	I__5elf_8	0	0	0	0.002	0.0151	0.002	0.0151
1413	4n9r	I__4n9r_0	1	1	0	0.0019	0.0151	0.0019	0.0151
698	4ha4	I__4ha4_3	0	0	0	0.0017	0.0151	0.0017	0.0151
914	4afd	I__4afd_8	0	0	0	0.0017	0.0151	0.0017	0.0151
222	2b15	I__2b15_4	0	0	0	0.0014	0.0151	0.0014	0.0151
1261	5fjs	I__5fjs_0	0	0	0	0.0012	0.0151	0.0012	0.0151
1340	1i0v	I__1i0v_2	0	0	0	0.001	0.0151	0.001	0.0151
697	4ha4	I__4ha4_2	0	0	0	0.0026	0.015	0.0026	0.015
818	3r3m	I__3r3m_0	0	0	0	0.0026	0.015	0.0026	0.015
899	4k37	I__4k37_8	1	1	0	0.0025	0.015	0.0025	0.015
601	3mnl	I__3mnl_1	0	0	0	0.0016	0.015	0.0016	0.015
479	4ex6	I__4ex6_5	0	0	0	0.0012	0.015	0.0012	0.015
1368	3fd5	I__3fd5_6	0	0	0	0.0206	0.0149	0.0206	0.0149
746	3o2n	I__3o2n_3	0	0	0	0.0057	0.0149	0.0057	0.0149
774	4gfa	I__4gfa_1	0	0	0	0.002	0.0149	0.002	0.0149
531	2x13	I__2x13_8	0	0	0	0.0015	0.0149	0.0015	0.0149
1339	1i0v	I__1i0v_1	0	0	0	0.0013	0.0149	0.0013	0.0149
1359	2xds	I__2xds_5	0	0	0	0.0049	0.0148	0.0049	0.0148
445	3a65	I__3a65_9	0	0	0	0.0038	0.0148	0.0038	0.0148
1264	5fjs	I__5fjs_3	0	0	0	0.0038	0.0148	0.0038	0.0148
1427	4ut0	I__4ut0_0	0	0	0	0.0033	0.0148	0.0033	0.0148
777	3po9	I__3po9_2	0	0	0	0.0015	0.0148	0.0015	0.0148
580	3t8v	I__3t8v_4	0	0	0	0.0012	0.0148	0.0012	0.0148
710	3q3o	I__3q3o_2	0	0	0	0.0009	0.0148	0.0009	0.0148
1010	4la6	I__4la6_3	0	0	0	0.002	0.0147	0.002	0.0147
448	3det	I__3det_2	0	0	0	0.0013	0.0147	0.0013	0.0147
1245	4xf9	I__4xf9_4	0	0	0	0.0011	0.0147	0.0011	0.0147
849	3suf	I__3suf_1	0	0	0	0.001	0.0147	0.001	0.0147
1089	4l55	I__4l55_9	0	0	0	0.0029	0.0146	0.0029	0.0146
950	4lo3	I__4lo3_2	0	0	0	0.0025	0.0146	0.0025	0.0146
78	1vat	I__1vat_4	0	0	0	0.0013	0.0146	0.0013	0.0146
1257	5a7s	I__5a7s_2	0	0	0	0.0013	0.0146	0.0013	0.0146
1229	4qym	I__4qym_7	0	0	0	0.0007	0.0146	0.0007	0.0146
117	1ym0	I__1ym0_3	0	0	0	0.0055	0.0145	0.0055	0.0145
743	3o2n	I__3o2n_0	0	0	0	0.0033	0.0145	0.0033	0.0145
1149	4p66	I__4p66_7	0	0	0	0.0024	0.0145	0.0024	0.0145
839	3sv9	I__3sv9_1	0	0	0	0.0013	0.0145	0.0013	0.0145
958	3we4	I__3we4_0	0	0	0	0.0013	0.0145	0.0013	0.0145
748	3o2n	I__3o2n_5	0	0	0	0.0012	0.0145	0.0012	0.0145
1270	5hf6	I__5hf6_0	0	0	0	0.0011	0.0145	0.0011	0.0145
265	2zu2	I__2zu2_4	0	0	0	0.0009	0.0145	0.0009	0.0145
398	4pmn	I__4pmn_6	0	0	0	0.0016	0.0144	0.0016	0.0144
1062	4x6b	I__4x6b_2	1	0	0	0.0022	0.0143	0.0022	0.0143
739	4h5b	I__4h5b_2	0	0	0	0.0015	0.0143	0.0015	0.0143
477	4ex6	I__4ex6_3	0	0	0	0.0012	0.0143	0.0012	0.0143
208	1w96	I__1w96_8	0	0	0	0.0011	0.0143	0.0011	0.0143
1302	5elf	I__5elf_4	0	0	0	0.001	0.0143	0.001	0.0143
162	2fg4	I__2fg4_1	0	0	0	0.0039	0.0142	0.0039	0.0142
1193	4wv8	I__4wv8_3	0	0	0	0.0038	0.0142	0.0038	0.0142
1301	5elf	I__5elf_3	0	0	0	0.0033	0.0142	0.0033	0.0142
744	3o2n	I__3o2n_1	0	0	0	0.0027	0.0142	0.0027	0.0142
89	1k34	I__1k34_5	0	0	0	0.0021	0.0142	0.0021	0.0142
1288	5d0c	I__5d0c_9	1	1	0	0.002	0.0142	0.002	0.0142
538	5cdt	I__5cdt_6	0	0	0	0.0016	0.0142	0.0016	0.0142
541	5cdt	I__5cdt_9	0	0	0	0.0013	0.0142	0.0013	0.0142
85	1k34	I__1k34_1	0	0	0	0.0012	0.0142	0.0012	0.0142
283	3bt0	I__3bt0_9	0	0	0	0.0012	0.0142	0.0012	0.0142
693	2xwa	I__2xwa_1	0	0	0	0.0011	0.0142	0.0011	0.0142
474	4ex6	I__4ex6_0	0	0	0	0.0027	0.0141	0.0027	0.0141
793	3us1	I__3us1_0	0	0	0	0.0034	0.014	0.0034	0.014
476	4ex6	I__4ex6_2	0	0	0	0.0015	0.014	0.0015	0.014
755	4a14	I__4a14_2	0	0	0	0.0011	0.014	0.0011	0.014
391	3ehb	I__3ehb_3	1	1	0	0.0066	0.0139	0.0066	0.0139
691	3mt0	I__3mt0_9	0	0	0	0.006	0.0139	0.006	0.0139
861	4mw7	I__4mw7_1	0	0	0	0.0038	0.0139	0.0038	0.0139
1365	3fd5	I__3fd5_3	0	0	0	0.0026	0.0139	0.0026	0.0139
655	4ac2	I__4ac2_5	1	1	0	0.0021	0.0139	0.0021	0.0139
134	2bsm	I__2bsm_1	0	0	0	0.002	0.0139	0.002	0.0139
534	5cdt	I__5cdt_2	0	0	0	0.002	0.0139	0.002	0.0139
114	1ym0	I__1ym0_0	0	0	0	0.0019	0.0139	0.0019	0.0139
238	2wkn	I__2wkn_3	0	0	0	0.0018	0.0139	0.0018	0.0139
1091	4nz0	I__4nz0_1	0	0	0	0.0017	0.0139	0.0017	0.0139
1426	4oq5	I__4oq5_2	0	0	0	0.0011	0.0139	0.0011	0.0139
1030	4hjx	I__4hjx_0	0	0	0	0.0052	0.0138	0.0052	0.0138
256	2fi4	I__2fi4_5	0	0	0	0.0049	0.0138	0.0049	0.0138
1190	4wv8	I__4wv8_0	0	0	0	0.0018	0.0138	0.0018	0.0138
370	3vhc	I__3vhc_1	0	0	0	0.0017	0.0138	0.0017	0.0138
1307	5elf	I__5elf_9	0	0	0	0.031	0.0137	0.031	0.0137
745	3o2n	I__3o2n_2	0	0	0	0.0062	0.0137	0.0062	0.0137
353	2z6a	I__2z6a_0	0	0	0	0.0037	0.0137	0.0037	0.0137
1271	5hf6	I__5hf6_1	0	0	0	0.002	0.0137	0.002	0.0137
194	1ziq	I__1ziq_3	1	1	0	0.0015	0.0137	0.0015	0.0137
651	4ac2	I__4ac2_1	1	1	0	0.0012	0.0137	0.0012	0.0137
1108	4oq4	I__4oq4_11	0	0	0	0.008	0.0136	0.008	0.0136
1058	4j29	I__4j29_3	0	0	0	0.003	0.0136	0.003	0.0136
1348	1i0v	I__1i0v_10	0	0	0	0.002	0.0136	0.002	0.0136
429	2zks	I__2zks_0	0	0	0	0.0019	0.0136	0.0019	0.0136
240	1z6l	I__1z6l_0	1	1	0	0.0013	0.0136	0.0013	0.0136
1349	1i0v	I__1i0v_11	0	0	0	0.0012	0.0136	0.0012	0.0136
943	5c1x	I__5c1x_4	0	0	0	0.7842	0.0135	0.7842	0.0135	shift of intensities, no spike shape
588	3ncg	I__3ncg_2	1	1	0	0.1021	0.0135	0.1021	0.0135
946	5c1x	I__5c1x_7	0	0	0	0.0761	0.0135	0.0761	0.0135
90	1k34	I__1k34_6	0	0	0	0.0052	0.0135	0.0052	0.0135
612	4f27	I__4f27_3	1	1	0	0.0023	0.0135	0.0023	0.0135
687	3mt0	I__3mt0_5	0	0	0	0.002	0.0135	0.002	0.0135
111	1n6l	I__1n6l_7	0	0	0	0.0017	0.0135	0.0017	0.0135
77	1vat	I__1vat_3	0	0	0	0.0016	0.0135	0.0016	0.0135
591	3nhw	I__3nhw_1	0	0	0	0.0016	0.0135	0.0016	0.0135
197	1ziq	I__1ziq_6	1	1	0	0.0015	0.0135	0.0015	0.0135
703	4ha4	I__4ha4_8	0	0	0	0.0014	0.0135	0.0014	0.0135
978	3wf7	I__3wf7_0	0	0	0	0.001	0.0135	0.001	0.0135
823	4e2w	I__4e2w_2	0	0	0	0.0021	0.0134	0.0021	0.0134
1304	5elf	I__5elf_6	0	0	0	0.0012	0.0134	0.0012	0.0134
475	4ex6	I__4ex6_1	0	0	0	0.0011	0.0134	0.0011	0.0134
872	4miy	I__4miy_6	0	0	0	0.001	0.0134	0.001	0.0134
571	3rmo	I__3rmo_12	0	0	0	0.0121	0.0133	0.0121	0.0133
1405	4g1n	I__4g1n_2	0	0	0	0.0055	0.0133	0.0055	0.0133
229	2i2z	I__2i2z_1	0	0	0	0.0019	0.0133	0.0019	0.0133
347	3vhr	I__3vhr_0	0	0	0	0.0017	0.0133	0.0017	0.0133
372	3vhc	I__3vhc_3	0	0	0	0.001	0.0133	0.001	0.0133
1063	4x6b	I__4x6b_3	1	0	0	0.0044	0.0132	0.0044	0.0132
161	2fg4	I__2fg4_0	0	0	0	0.0039	0.0132	0.0039	0.0132
489	3n04	I__3n04_0	0	0	0	0.0036	0.0132	0.0036	0.0132
465	3gl9	I__3gl9_0	0	0	0	0.0022	0.0132	0.0022	0.0132
341	2rcu	I__2rcu_3	0	1	0	0.0019	0.0132	0.0019	0.0132
582	3t8v	I__3t8v_6	0	0	0	0.0014	0.0132	0.0014	0.0132
247	2w5p	I__2w5p_3	0	0	0	0.0013	0.0132	0.0013	0.0132
912	4afd	I__4afd_6	0	0	0	0.0012	0.0132	0.0012	0.0132
821	4e2w	I__4e2w_0	0	0	0	0.0008	0.0132	0.0008	0.0132
1247	4xf9	I__4xf9_6	0	0	0	0.0056	0.0131	0.0056	0.0131
1097	4oq4	I__4oq4_0	0	0	0	0.0024	0.0131	0.0024	0.0131
707	4ha4	I__4ha4_12	0	0	0	0.0022	0.0131	0.0022	0.0131
135	2bsm	I__2bsm_2	0	0	0	0.002	0.0131	0.002	0.0131
271	2o6m	I__2o6m_1	0	0	0	0.0014	0.0131	0.0014	0.0131
522	3hgy	I__3hgy_3	0	0	0	0.0014	0.0131	0.0014	0.0131
1039	3w7v	I__3w7v_6	0	0	0	0.001	0.0131	0.001	0.0131
302	2d5n	I__2d5n_2	0	0	0	0.0033	0.013	0.0033	0.013
416	2vw9	I__2vw9_3	1	1	0	0.0031	0.013	0.0031	0.013
831	4e2w	I__4e2w_10	0	0	0	0.003	0.013	0.003	0.013
882	4x7k	I__4x7k_3	0	0	0	0.003	0.013	0.003	0.013
1421	4n9r	I__4n9r_8	1	1	0	0.003	0.013	0.003	0.013
701	4ha4	I__4ha4_6	0	0	0	0.002	0.013	0.002	0.013
1303	5elf	I__5elf_5	0	0	0	0.0017	0.013	0.0017	0.013
1407	4kwc	I__4kwc_0	0	0	0	0.0016	0.013	0.0016	0.013
709	3q3o	I__3q3o_1	0	0	0	0.0015	0.013	0.0015	0.013
711	3q3o	I__3q3o_3	0	0	0	0.0015	0.013	0.0015	0.013
1233	4crh	I__4crh_1	0	0	0	0.0014	0.013	0.0014	0.013
1395	3zzs	I__3zzs_7	0	0	0	0.0014	0.013	0.0014	0.013
201	1w96	I__1w96_1	0	0	0	0.0008	0.013	0.0008	0.013
695	4ha4	I__4ha4_0	0	0	0	0.0089	0.0129	0.0089	0.0129
225	2b15	I__2b15_7	0	0	0	0.0037	0.0129	0.0037	0.0129
981	3wf7	I__3wf7_3	0	0	0	0.0028	0.0129	0.0028	0.0129
863	4jc7	I__4jc7_0	0	0	0	0.0023	0.0129	0.0023	0.0129
866	4miy	I__4miy_0	0	0	0	0.0016	0.0129	0.0016	0.0129
951	4lo3	I__4lo3_3	0	0	0	0.0014	0.0129	0.0014	0.0129
514	3rl5	I__3rl5_10	0	0	0	0.0013	0.0129	0.0013	0.0129
570	3rmo	I__3rmo_11	0	0	0	0.0596	0.0128	0.0596	0.0128
288	2hd6	I__2hd6_0	0	0	0	0.007	0.0128	0.007	0.0128
865	4jc7	I__4jc7_2	0	0	0	0.0038	0.0128	0.0038	0.0128
1243	4xf9	I__4xf9_2	0	0	0	0.0033	0.0128	0.0033	0.0128
527	2x13	I__2x13_4	0	0	0	0.0022	0.0128	0.0022	0.0128
689	3mt0	I__3mt0_7	0	0	0	0.0015	0.0128	0.0015	0.0128
658	4ac2	I__4ac2_8	1	1	0	0.0013	0.0128	0.0013	0.0128
349	3vhr	I__3vhr_2	0	0	0	0.0011	0.0128	0.0011	0.0128
447	3det	I__3det_1	0	0	0	0.001	0.0128	0.001	0.0128
516	3rl5	I__3rl5_12	0	0	0	0.0024	0.0127	0.0024	0.0127
1107	4oq4	I__4oq4_10	0	0	0	0.0024	0.0127	0.0024	0.0127
847	3sv9	I__3sv9_9	0	0	0	0.0019	0.0127	0.0019	0.0127
1198	4wv8	I__4wv8_8	0	0	0	0.0019	0.0127	0.0019	0.0127
1227	4qym	I__4qym_5	0	0	0	0.0013	0.0127	0.0013	0.0127
650	4ac2	I__4ac2_0	1	1	0	0.0008	0.0127	0.0008	0.0127
1392	3zzs	I__3zzs_4	0	0	0	0.0018	0.0126	0.0018	0.0126
374	3vhc	I__3vhc_5	0	0	0	0.0015	0.0126	0.0015	0.0126
336	2gb9	I__2gb9_8	0	0	0	0.0014	0.0126	0.0014	0.0126
907	4afd	I__4afd_1	0	0	0	0.0012	0.0126	0.0012	0.0126
1273	5hf6	I__5hf6_3	0	0	0	0.0012	0.0126	0.0012	0.0126
754	4a14	I__4a14_1	0	0	0	0.001	0.0126	0.001	0.0126
148	2fbd	I__2fbd_6	0	0	0	0.0008	0.0126	0.0008	0.0126
1386	3zxh	I__3zxh_12	1	1	0	0.0058	0.0125	0.0058	0.0125
962	3we4	I__3we4_4	0	0	0	0.0038	0.0125	0.0038	0.0125
897	4k37	I__4k37_6	1	1	0	0.0022	0.0125	0.0022	0.0125
752	3o2n	I__3o2n_9	0	0	0	0.002	0.0125	0.002	0.0125
966	4wie	I__4wie_2	1	1	0	0.0014	0.0125	0.0014	0.0125
1040	3w7v	I__3w7v_7	0	0	0	0.0014	0.0125	0.0014	0.0125
880	4x7k	I__4x7k_1	0	0	0	0.0012	0.0125	0.0012	0.0125
557	3jqy	I__3jqy_8	1	1	0	0.0011	0.0125	0.0011	0.0125
773	4gfa	I__4gfa_0	0	0	0	0.0055	0.0124	0.0055	0.0124
893	4k37	I__4k37_2	1	1	0	0.0019	0.0124	0.0019	0.0124
264	2zu2	I__2zu2_3	0	0	0	0.0017	0.0124	0.0017	0.0124
1374	3zxh	I__3zxh_0	0	0	0	0.0012	0.0124	0.0012	0.0124
1255	5a7s	I__5a7s_0	0	0	0	0.0011	0.0124	0.0011	0.0124
702	4ha4	I__4ha4_7	0	0	0	0.001	0.0124	0.001	0.0124
1191	4wv8	I__4wv8_1	0	0	0	0.0009	0.0124	0.0009	0.0124
1259	5a7s	I__5a7s_4	0	0	0	0.0122	0.0123	0.0122	0.0123
727	3nvs	I__3nvs_11	1	0	0	0.0042	0.0123	0.0042	0.0123
321	2gp9	I__2gp9_2	0	0	0	0.002	0.0123	0.002	0.0123
762	4a14	I__4a14_9	0	0	0	0.002	0.0123	0.002	0.0123
737	4h5b	I__4h5b_0	0	0	0	0.0014	0.0123	0.0014	0.0123
720	3nvs	I__3nvs_4	1	0	0	0.0013	0.0123	0.0013	0.0123
1252	4xf9	I__4xf9_11	0	0	0	0.2693	0.0122	0.2693	0.0122
806	3sbi	I__3sbi_8	0	0	0	0.0023	0.0122	0.0023	0.0122
520	3hgy	I__3hgy_1	0	0	0	0.002	0.0122	0.002	0.0122
686	3mt0	I__3mt0_4	0	0	0	0.0018	0.0122	0.0018	0.0122
767	4f5j	I__4f5j_0	0	0	0	0.0013	0.0122	0.0013	0.0122
979	3wf7	I__3wf7_1	0	0	0	0.0011	0.0122	0.0011	0.0122
690	3mt0	I__3mt0_8	0	0	0	0.0029	0.0121	0.0029	0.0121
294	2hd6	I__2hd6_6	0	0	0	0.0027	0.0121	0.0027	0.0121
1228	4qym	I__4qym_6	0	0	0	0.0022	0.0121	0.0022	0.0121
466	3gl9	I__3gl9_1	0	0	0	0.0018	0.0121	0.0018	0.0121
211	3fk3	I__3fk3_2	0	0	0	0.0017	0.0121	0.0017	0.0121
378	3vhc	I__3vhc_9	0	0	0	0.0017	0.0121	0.0017	0.0121
860	4mw7	I__4mw7_0	0	0	0	0.0016	0.0121	0.0016	0.0121
1080	4l55	I__4l55_0	0	0	0	0.0015	0.0121	0.0015	0.0121
469	3gl9	I__3gl9_4	0	0	0	0.0014	0.0121	0.0014	0.0121
618	4l17	I__4l17_2	0	0	0	0.0009	0.0121	0.0009	0.0121
354	2z6a	I__2z6a_1	0	0	0	0.0173	0.012	0.0173	0.012
439	3a65	I__3a65_3	0	0	0	0.0113	0.012	0.0113	0.012
677	3myt	I__3myt_5	0	0	0	0.0055	0.012	0.0055	0.012
1007	4la6	I__4la6_0	0	0	0	0.0025	0.012	0.0025	0.012
692	2xwa	I__2xwa_0	0	0	0	0.0015	0.012	0.0015	0.012
92	2xyb	I__2xyb_0	0	0	0	0.0013	0.012	0.0013	0.012
359	3i9u	I__3i9u_3	0	0	0	0.0011	0.012	0.0011	0.012
667	4nzg	I__4nzg_0	0	0	1	0.9975	0.9881	0.0025	0.0119
1192	4wv8	I__4wv8_2	0	0	0	0.0027	0.0119	0.0027	0.0119
795	3us1	I__3us1_2	0	0	0	0.0024	0.0119	0.0024	0.0119
1060	4x6b	I__4x6b_0	1	0	0	0.0021	0.0119	0.0021	0.0119
708	3q3o	I__3q3o_0	0	0	0	0.0011	0.0119	0.0011	0.0119
949	4lo3	I__4lo3_1	0	0	0	0.0009	0.0119	0.0009	0.0119
997	4ipg	I__4ipg_0	0	0	0	0.0031	0.0118	0.0031	0.0118
236	2wkn	I__2wkn_1	0	0	0	0.0007	0.0118	0.0007	0.0118
706	4ha4	I__4ha4_11	0	0	0	0.0078	0.0117	0.0078	0.0117
1391	3zzs	I__3zzs_3	0	0	0	0.0053	0.0117	0.0053	0.0117
604	3mnl	I__3mnl_4	0	0	0	0.0021	0.0117	0.0021	0.0117
484	4ex6	I__4ex6_10	0	0	0	0.0016	0.0117	0.0016	0.0117
507	3rl5	I__3rl5_3	0	0	0	0.0016	0.0117	0.0016	0.0117
834	3rib	I__3rib_2	0	0	0	0.0011	0.0117	0.0011	0.0117
1041	3w7v	I__3w7v_8	0	0	0	0.0009	0.0117	0.0009	0.0117
940	5c1x	I__5c1x_1	0	0	0	0.0008	0.0117	0.0008	0.0117
900	4k37	I__4k37_9	1	1	0	0.0125	0.0116	0.0125	0.0116
885	4x7k	I__4x7k_6	0	0	0	0.005	0.0116	0.005	0.0116
1363	3fd5	I__3fd5_1	0	0	0	0.0048	0.0116	0.0048	0.0116
1305	5elf	I__5elf_7	0	0	0	0.0031	0.0116	0.0031	0.0116
728	3nvs	I__3nvs_12	1	0	0	0.0015	0.0116	0.0015	0.0116
252	2fi4	I__2fi4_1	0	0	0	0.0013	0.0116	0.0013	0.0116
1038	3w7v	I__3w7v_5	0	0	0	0.0013	0.0116	0.0013	0.0116
761	4a14	I__4a14_8	0	0	0	0.0012	0.0116	0.0012	0.0116
575	5fn8	I__5fn8_3	0	0	0	0.0039	0.0115	0.0039	0.0115
936	4mb7	I__4mb7_3	0	0	0	0.001	0.0115	0.001	0.0115
1354	2xds	I__2xds_0	0	0	0	0.001	0.0115	0.001	0.0115
919	4afd	I__4afd_13	0	0	0	0.0059	0.0114	0.0059	0.0114
961	3we4	I__3we4_3	0	0	0	0.003	0.0114	0.003	0.0114
371	3vhc	I__3vhc_2	0	0	0	0.0021	0.0114	0.0021	0.0114
276	3bt0	I__3bt0_2	0	0	0	0.0015	0.0114	0.0015	0.0114
1153	4x8w	I__4x8w_2	0	0	0	0.0014	0.0114	0.0014	0.0114
206	1w96	I__1w96_6	0	0	0	0.0013	0.0114	0.0013	0.0114
1095	4ccm	I__4ccm_2	0	0	0	0.0007	0.0114	0.0007	0.0114
209	3fk3	I__3fk3_0	0	0	0	0.0038	0.0113	0.0038	0.0113
1031	4hjx	I__4hjx_1	0	0	0	0.0033	0.0113	0.0033	0.0113
592	3nhw	I__3nhw_2	0	0	0	0.0023	0.0113	0.0023	0.0113
960	3we4	I__3we4_2	0	0	0	0.0014	0.0113	0.0014	0.0113
1182	4mh4	I__4mh4_3	0	0	0	0.0013	0.0113	0.0013	0.0113
151	3n2u	I__3n2u_2	1	1	0	0.0012	0.0113	0.0012	0.0113
1403	4g1n	I__4g1n_0	0	0	0	0.0011	0.0113	0.0011	0.0113
887	4x7k	I__4x7k_8	0	0	0	0.001	0.0113	0.001	0.0113
467	3gl9	I__3gl9_2	0	0	0	0.0031	0.0112	0.0031	0.0112
380	3vhc	I__3vhc_11	0	0	0	0.0028	0.0112	0.0028	0.0112
617	4l17	I__4l17_1	0	0	0	0.0028	0.0112	0.0028	0.0112
243	1z6l	I__1z6l_3	1	1	0	0.0025	0.0112	0.0025	0.0112
1102	4oq4	I__4oq4_5	0	0	0	0.0019	0.0112	0.0019	0.0112
1184	4mh4	I__4mh4_5	0	0	0	0.0017	0.0112	0.0017	0.0112
146	2fbd	I__2fbd_4	0	0	0	0.0014	0.0112	0.0014	0.0112
231	2i2z	I__2i2z_3	0	0	0	0.0175	0.0111	0.0175	0.0111
80	1vat	I__1vat_6	0	0	0	0.0025	0.0111	0.0025	0.0111
641	3b1j	I__3b1j_0	0	0	0	0.0012	0.0111	0.0012	0.0111
490	3n04	I__3n04_1	0	0	0	0.0011	0.0111	0.0011	0.0111
136	2bsm	I__2bsm_3	0	0	0	0.001	0.0111	0.001	0.0111
160	1yi1	I__1yi1_2	0	0	0	0.0009	0.0111	0.0009	0.0111
723	3nvs	I__3nvs_7	1	0	0	0.0008	0.0111	0.0008	0.0111
1142	4p66	I__4p66_0	0	0	0	0.026	0.011	0.026	0.011
260	2fi4	I__2fi4_9	0	0	0	0.0056	0.011	0.0056	0.011
400	4pmn	I__4pmn_8	0	0	0	0.0034	0.011	0.0034	0.011
1258	5a7s	I__5a7s_3	0	0	0	0.0022	0.011	0.0022	0.011
1411	4kwc	I__4kwc_4	0	0	0	0.0017	0.011	0.0017	0.011
97	2xyb	I__2xyb_5	0	0	0	0.0013	0.011	0.0013	0.011
535	5cdt	I__5cdt_3	0	0	0	0.0012	0.011	0.0012	0.011
741	4h5b	I__4h5b_4	0	0	0	0.0012	0.011	0.0012	0.011
909	4afd	I__4afd_3	0	0	0	0.0011	0.011	0.0011	0.011
768	4f5j	I__4f5j_1	0	0	0	0.001	0.011	0.001	0.011
415	2vw9	I__2vw9_2	1	1	0	0.0009	0.011	0.0009	0.011
828	4e2w	I__4e2w_7	0	0	0	0.0009	0.011	0.0009	0.011
1180	4mh4	I__4mh4_1	0	0	0	0.0938	0.0109	0.0938	0.0109
747	3o2n	I__3o2n_4	0	0	0	0.0178	0.0109	0.0178	0.0109
1308	4z3m	I__4z3m_0	0	0	0	0.0052	0.0109	0.0052	0.0109
904	3u12	I__3u12_3	0	0	0	0.0031	0.0109	0.0031	0.0109
426	3dre	I__3dre_2	0	0	0	0.0026	0.0109	0.0026	0.0109
532	5cdt	I__5cdt_0	0	0	0	0.0019	0.0109	0.0019	0.0109
1011	4la6	I__4la6_4	0	0	0	0.0015	0.0109	0.0015	0.0109
730	3nvs	I__3nvs_14	1	0	0	0.0014	0.0109	0.0014	0.0109
526	2x13	I__2x13_3	0	0	0	0.001	0.0109	0.001	0.0109
1143	4p66	I__4p66_1	0	0	0	0.001	0.0109	0.001	0.0109
830	4e2w	I__4e2w_9	0	0	0	0.0008	0.0109	0.0008	0.0109
196	1ziq	I__1ziq_5	1	1	0	0.0064	0.0108	0.0064	0.0108
1145	4p66	I__4p66_3	0	0	0	0.0025	0.0108	0.0025	0.0108
653	4ac2	I__4ac2_3	1	1	0	0.0023	0.0108	0.0023	0.0108
1266	5ces	I__5ces_1	0	0	0	0.0023	0.0108	0.0023	0.0108
438	3a65	I__3a65_2	0	0	0	0.0017	0.0108	0.0017	0.0108
1237	4crh	I__4crh_5	0	0	0	0.0017	0.0108	0.0017	0.0108
643	3b1j	I__3b1j_2	0	0	0	0.0013	0.0108	0.0013	0.0108
776	3po9	I__3po9_1	0	0	0	0.0011	0.0108	0.0011	0.0108
875	4miy	I__4miy_9	0	0	0	0.0011	0.0108	0.0011	0.0108
1346	1i0v	I__1i0v_8	0	0	0	0.0008	0.0108	0.0008	0.0108
573	5fn8	I__5fn8_1	0	0	0	0.0046	0.0107	0.0046	0.0107
836	4bi2	I__4bi2_1	0	0	0	0.0038	0.0107	0.0038	0.0107
1188	4yya	I__4yya_2	0	0	0	0.0033	0.0107	0.0033	0.0107
803	3sbi	I__3sbi_5	0	0	0	0.0023	0.0107	0.0023	0.0107
851	3suf	I__3suf_3	0	0	0	0.0022	0.0107	0.0022	0.0107
96	2xyb	I__2xyb_4	0	0	0	0.0021	0.0107	0.0021	0.0107
88	1k34	I__1k34_4	0	0	0	0.0015	0.0107	0.0015	0.0107
93	2xyb	I__2xyb_1	0	0	0	0.0014	0.0107	0.0014	0.0107
1083	4l55	I__4l55_3	0	0	0	0.0011	0.0107	0.0011	0.0107
395	4pmn	I__4pmn_3	0	0	0	0.0077	0.0106	0.0077	0.0106
75	1vat	I__1vat_1	0	0	0	0.0039	0.0106	0.0039	0.0106
147	2fbd	I__2fbd_5	0	0	0	0.0035	0.0106	0.0035	0.0106
104	1n6l	I__1n6l_0	0	0	0	0.0025	0.0106	0.0025	0.0106
753	4a14	I__4a14_0	0	0	0	0.0023	0.0106	0.0023	0.0106
275	3bt0	I__3bt0_1	0	0	0	0.0021	0.0106	0.0021	0.0106
1225	4qym	I__4qym_3	0	0	0	0.002	0.0106	0.002	0.0106
1355	2xds	I__2xds_1	0	0	0	0.0017	0.0106	0.0017	0.0106
1424	4oq5	I__4oq5_0	0	0	0	0.002	0.0105	0.002	0.0105
894	4k37	I__4k37_3	1	1	0	0.0019	0.0105	0.0019	0.0105
1298	5elf	I__5elf_0	0	0	0	0.0016	0.0105	0.0016	0.0105
488	4ex6	I__4ex6_14	0	0	0	0.0013	0.0105	0.0013	0.0105
266	2zu2	I__2zu2_5	0	0	0	0.003	0.0104	0.003	0.0104
917	4afd	I__4afd_11	0	0	0	0.003	0.0104	0.003	0.0104
1249	4xf9	I__4xf9_8	0	0	0	0.002	0.0104	0.002	0.0104
483	4ex6	I__4ex6_9	0	0	0	0.0019	0.0104	0.0019	0.0104
273	2o6m	I__2o6m_3	0	0	0	0.0015	0.0104	0.0015	0.0104
892	4k37	I__4k37_1	1	1	0	0.0013	0.0104	0.0013	0.0104
903	3u12	I__3u12_2	0	0	0	0.0013	0.0104	0.0013	0.0104
510	3rl5	I__3rl5_6	0	0	0	0.0011	0.0104	0.0011	0.0104
281	3bt0	I__3bt0_7	0	0	0	0.0024	0.0103	0.0024	0.0103
94	2xyb	I__2xyb_2	0	0	0	0.0019	0.0103	0.0019	0.0103
1299	5elf	I__5elf_1	0	0	0	0.0017	0.0103	0.0017	0.0103
1012	4la6	I__4la6_5	0	0	0	0.0016	0.0103	0.0016	0.0103
1087	4l55	I__4l55_7	0	0	0	0.0014	0.0103	0.0014	0.0103
1144	4p66	I__4p66_2	0	0	0	0.0014	0.0103	0.0014	0.0103
291	2hd6	I__2hd6_3	0	0	0	0.0011	0.0103	0.0011	0.0103
382	4krd	I__4krd_0	0	0	0	0.0011	0.0103	0.0011	0.0103
563	3rmo	I__3rmo_4	0	0	0	0.0011	0.0103	0.0011	0.0103
654	4ac2	I__4ac2_4	1	1	1	1	0.9897	0	0.0103
935	4mb7	I__4mb7_2	0	0	0	0.013	0.0102	0.013	0.0102
326	2gp9	I__2gp9_7	0	0	0	0.004	0.0102	0.004	0.0102
1356	2xds	I__2xds_2	0	0	0	0.0039	0.0102	0.0039	0.0102
813	3sya	I__3sya_2	0	0	0	0.0026	0.0102	0.0026	0.0102
436	3a65	I__3a65_0	0	0	0	0.002	0.0102	0.002	0.0102
1057	4j29	I__4j29_2	0	0	0	0.0019	0.0102	0.0019	0.0102
565	3rmo	I__3rmo_6	0	0	0	0.0018	0.0102	0.0018	0.0102
1231	4qym	I__4qym_9	0	0	0	0.0016	0.0102	0.0016	0.0102
1033	3w7v	I__3w7v_0	0	0	0	0.0014	0.0102	0.0014	0.0102
258	2fi4	I__2fi4_7	0	0	0	0.0013	0.0102	0.0013	0.0102
434	3ifu	I__3ifu_2	0	0	0	0.0013	0.0102	0.0013	0.0102
801	3sbi	I__3sbi_3	0	0	0	0.0012	0.0102	0.0012	0.0102
1272	5hf6	I__5hf6_2	0	0	0	0.0011	0.0102	0.0011	0.0102
530	2x13	I__2x13_7	0	0	0	0.0096	0.0101	0.0096	0.0101
1345	1i0v	I__1i0v_7	0	0	0	0.0032	0.0101	0.0032	0.0101
1034	3w7v	I__3w7v_1	0	0	0	0.0027	0.0101	0.0027	0.0101
158	1yi1	I__1yi1_0	0	0	0	0.0023	0.0101	0.0023	0.0101
289	2hd6	I__2hd6_1	0	0	0	0.0023	0.0101	0.0023	0.0101
280	3bt0	I__3bt0_6	0	0	0	0.0022	0.0101	0.0022	0.0101
915	4afd	I__4afd_9	0	0	0	0.0021	0.0101	0.0021	0.0101
3	1rdr	I__1rdr_3	0	0	0	0.0017	0.0101	0.0017	0.0101
473	3gl9	I__3gl9_8	0	0	0	0.0017	0.0101	0.0017	0.0101
381	3vhc	I__3vhc_12	0	0	0	0.0011	0.0101	0.0011	0.0101
605	3mnl	I__3mnl_5	0	0	0	0.0009	0.0101	0.0009	0.0101
318	2ew0	I__2ew0_12	0	0	0	0.004	0.01	0.004	0.01
373	3vhc	I__3vhc_4	0	0	0	0.0028	0.01	0.0028	0.01
611	4f27	I__4f27_2	1	1	0	0.0019	0.01	0.0019	0.01
599	3nhw	I__3nhw_9	0	0	0	0.0018	0.01	0.0018	0.01
309	2ew0	I__2ew0_3	0	0	0	0.0015	0.01	0.0015	0.01
606	3mnl	I__3mnl_6	0	0	0	0.0014	0.01	0.0014	0.01
212	3fk3	I__3fk3_3	0	0	0	0.0012	0.01	0.0012	0.01
348	3vhr	I__3vhr_1	0	0	0	0.0011	0.01	0.0011	0.01
375	3vhc	I__3vhc_6	0	0	0	0.0011	0.01	0.0011	0.01
811	3sya	I__3sya_0	0	0	0	0.0011	0.01	0.0011	0.01
1179	4mh4	I__4mh4_0	0	0	0	0.0007	0.01	0.0007	0.01
508	3rl5	I__3rl5_4	0	0	0	0.0028	0.0099	0.0028	0.0099
259	2fi4	I__2fi4_8	0	0	0	0.002	0.0099	0.002	0.0099
366	3bbm	I__3bbm_0	0	0	0	0.0017	0.0099	0.0017	0.0099
934	4mb7	I__4mb7_1	0	0	0	0.0016	0.0099	0.0016	0.0099
1035	3w7v	I__3w7v_2	0	0	0	0.0016	0.0099	0.0016	0.0099
383	4krd	I__4krd_1	0	0	0	0.0015	0.0099	0.0015	0.0099
729	3nvs	I__3nvs_13	1	0	0	0.0012	0.0099	0.0012	0.0099
1056	4j29	I__4j29_1	0	0	0	0.0011	0.0099	0.0011	0.0099
480	4ex6	I__4ex6_6	0	0	0	0.0066	0.0098	0.0066	0.0098
430	2zks	I__2zks_1	0	0	0	0.0056	0.0098	0.0056	0.0098
263	2zu2	I__2zu2_2	0	0	0	0.0038	0.0098	0.0038	0.0098
1081	4l55	I__4l55_1	0	0	0	0.0032	0.0098	0.0032	0.0098
1240	4crh	I__4crh_8	0	0	0	0.0029	0.0098	0.0029	0.0098
942	5c1x	I__5c1x_3	0	0	0	0.0025	0.0098	0.0025	0.0098
933	4mb7	I__4mb7_0	0	0	0	0.0019	0.0098	0.0019	0.0098
694	2xwa	I__2xwa_2	0	0	0	0.0016	0.0098	0.0016	0.0098
820	3r3m	I__3r3m_2	0	0	0	0.0015	0.0098	0.0015	0.0098
397	4pmn	I__4pmn_5	0	0	0	0.0013	0.0098	0.0013	0.0098
1223	4qym	I__4qym_1	0	0	0	0.0011	0.0098	0.0011	0.0098
769	4f5j	I__4f5j_2	0	0	0	0.001	0.0098	0.001	0.0098
1267	5ces	I__5ces_2	0	0	0	0.001	0.0098	0.001	0.0098
496	4dw4	I__4dw4_1	1	1	1	1	0.9903	0	0.0097
386	4krd	I__4krd_4	0	0	0	0.008	0.0097	0.008	0.0097
505	3rl5	I__3rl5_1	0	0	0	0.0029	0.0097	0.0029	0.0097
600	3mnl	I__3mnl_0	0	0	0	0.0018	0.0097	0.0018	0.0097
424	3dre	I__3dre_0	0	0	0	0.0014	0.0097	0.0014	0.0097
1037	3w7v	I__3w7v_4	0	0	0	0.0012	0.0097	0.0012	0.0097
1406	4g1n	I__4g1n_3	0	0	0	0.0012	0.0097	0.0012	0.0097
1300	5elf	I__5elf_2	0	0	0	0.0011	0.0097	0.0011	0.0097
385	4krd	I__4krd_3	0	0	0	0.001	0.0097	0.001	0.0097
670	4nzg	I__4nzg_3	0	0	0	0.061	0.0096	0.061	0.0096
1277	4ryl	I__4ryl_3	1	1	0	0.0076	0.0096	0.0076	0.0096
561	3rmo	I__3rmo_2	0	0	0	0.0038	0.0096	0.0038	0.0096
257	2fi4	I__2fi4_6	0	0	0	0.0025	0.0096	0.0025	0.0096
471	3gl9	I__3gl9_6	0	0	0	0.0025	0.0096	0.0025	0.0096
1093	4ccm	I__4ccm_0	0	0	0	0.0025	0.0096	0.0025	0.0096
642	3b1j	I__3b1j_1	0	0	0	0.0017	0.0096	0.0017	0.0096
1370	3ikt	I__3ikt_1	0	0	0	0.0014	0.0096	0.0014	0.0096
879	4x7k	I__4x7k_0	0	0	0	0.001	0.0096	0.001	0.0096
221	2b15	I__2b15_3	0	0	0	0.0065	0.0095	0.0065	0.0095
597	3nhw	I__3nhw_7	0	0	0	0.0051	0.0095	0.0051	0.0095
262	2zu2	I__2zu2_1	0	0	0	0.0038	0.0095	0.0038	0.0095
210	3fk3	I__3fk3_1	0	0	0	0.0026	0.0095	0.0026	0.0095
282	3bt0	I__3bt0_8	0	0	0	0.0016	0.0095	0.0016	0.0095
819	3r3m	I__3r3m_1	0	0	0	0.0014	0.0095	0.0014	0.0095
320	2gp9	I__2gp9_1	0	0	0	0.0012	0.0095	0.0012	0.0095
1008	4la6	I__4la6_1	0	0	0	0.0008	0.0095	0.0008	0.0095
1230	4qym	I__4qym_8	0	0	0	0.0149	0.0094	0.0149	0.0094
1253	4xf9	I__4xf9_12	0	0	0	0.0071	0.0094	0.0071	0.0094
109	1n6l	I__1n6l_5	0	0	0	0.0056	0.0094	0.0056	0.0094
602	3mnl	I__3mnl_2	0	0	0	0.0021	0.0094	0.0021	0.0094
945	5c1x	I__5c1x_6	0	0	0	0.0017	0.0094	0.0017	0.0094
757	4a14	I__4a14_4	0	0	0	0.001	0.0094	0.001	0.0094
576	3t8v	I__3t8v_0	0	0	0	0.006	0.0093	0.006	0.0093
787	3zym	I__3zym_0	0	0	0	0.0033	0.0093	0.0033	0.0093
1001	4ipg	I__4ipg_4	0	0	0	0.0031	0.0093	0.0031	0.0093
393	4pmn	I__4pmn_1	0	0	0	0.0022	0.0093	0.0022	0.0093
1186	4yya	I__4yya_0	0	0	0	0.0014	0.0093	0.0014	0.0093
829	4e2w	I__4e2w_8	0	0	0	0.0013	0.0093	0.0013	0.0093
1036	3w7v	I__3w7v_3	0	0	0	0.0013	0.0093	0.0013	0.0093
1353	1i0v	I__1i0v_15	0	0	0	0.0009	0.0093	0.0009	0.0093
770	4f5j	I__4f5j_3	0	0	0	0.002	0.0092	0.002	0.0092
251	2fi4	I__2fi4_0	0	0	0	0.0013	0.0092	0.0013	0.0092
512	3rl5	I__3rl5_8	0	0	0	0.0012	0.0092	0.0012	0.0092
967	4wie	I__4wie_3	1	1	0	0.0011	0.0092	0.0011	0.0092
1246	4xf9	I__4xf9_5	0	0	0	0.0016	0.0091	0.0016	0.0091
609	4f27	I__4f27_0	1	1	0	0.0014	0.0091	0.0014	0.0091
1425	4oq5	I__4oq5_1	0	0	0	0.0013	0.0091	0.0013	0.0091
938	4mb7	I__4mb7_5	0	0	0	0.0012	0.0091	0.0012	0.0091
108	1n6l	I__1n6l_4	0	0	0	0.0008	0.0091	0.0008	0.0091
387	4krd	I__4krd_5	0	0	0	0.0035	0.009	0.0035	0.009
202	1w96	I__1w96_2	0	0	0	0.0017	0.009	0.0017	0.009
578	3t8v	I__3t8v_2	0	0	0	0.0012	0.009	0.0012	0.009
1262	5fjs	I__5fjs_1	0	0	0	0.0011	0.009	0.0011	0.009
567	3rmo	I__3rmo_8	0	0	0	0.001	0.009	0.001	0.009
948	4lo3	I__4lo3_0	0	0	0	0.001	0.009	0.001	0.009
250	2w5p	I__2w5p_6	0	0	0	0.0556	0.0089	0.0556	0.0089
775	3po9	I__3po9_0	0	0	0	0.0053	0.0089	0.0053	0.0089
427	3dre	I__3dre_3	0	0	0	0.0026	0.0089	0.0026	0.0089
1059	4j29	I__4j29_4	0	0	0	0.0024	0.0089	0.0024	0.0089
98	2xyb	I__2xyb_6	0	0	0	0.002	0.0089	0.002	0.0089
1263	5fjs	I__5fjs_2	0	0	0	0.0019	0.0089	0.0019	0.0089
200	1w96	I__1w96_0	0	0	0	0.0017	0.0089	0.0017	0.0089
338	2rcu	I__2rcu_0	0	1	0	0.0013	0.0089	0.0013	0.0089
230	2i2z	I__2i2z_2	0	0	0	0.0043	0.0088	0.0043	0.0088
481	4ex6	I__4ex6_7	0	0	0	0.0042	0.0088	0.0042	0.0088
852	3suf	I__3suf_4	0	0	0	0.0036	0.0088	0.0036	0.0088
115	1ym0	I__1ym0_1	0	0	0	0.0015	0.0088	0.0015	0.0088
721	3nvs	I__3nvs_5	1	0	0	0.0015	0.0088	0.0015	0.0088
902	3u12	I__3u12_1	0	0	0	0.0014	0.0088	0.0014	0.0088
717	3nvs	I__3nvs_1	1	0	0	0.0013	0.0088	0.0013	0.0088
790	3zym	I__3zym_3	0	0	0	0.0011	0.0088	0.0011	0.0088
513	3rl5	I__3rl5_9	0	0	0	0.0009	0.0088	0.0009	0.0088
1099	4oq4	I__4oq4_2	0	0	0	0.0083	0.0087	0.0083	0.0087
1096	4ccm	I__4ccm_3	0	0	0	0.0046	0.0087	0.0046	0.0087
881	4x7k	I__4x7k_2	0	0	0	0.0032	0.0087	0.0032	0.0087
682	3mt0	I__3mt0_0	0	0	0	0.0024	0.0087	0.0024	0.0087
350	2pi5	I__2pi5_0	0	0	0	0.0013	0.0087	0.0013	0.0087
549	3jqy	I__3jqy_0	1	1	0	0.0013	0.0087	0.0013	0.0087
155	3n2u	I__3n2u_6	1	1	0	0.001	0.0087	0.001	0.0087
794	3us1	I__3us1_1	0	0	0	0.0061	0.0086	0.0061	0.0086
316	2ew0	I__2ew0_10	0	0	0	0.0038	0.0086	0.0038	0.0086
740	4h5b	I__4h5b_3	0	0	0	0.0024	0.0086	0.0024	0.0086
144	2fbd	I__2fbd_2	0	0	0	0.002	0.0086	0.002	0.0086
1383	3zxh	I__3zxh_9	1	1	0	0.002	0.0086	0.002	0.0086
529	2x13	I__2x13_6	0	0	0	0.0017	0.0086	0.0017	0.0086
804	3sbi	I__3sbi_6	0	0	0	0.0017	0.0086	0.0017	0.0086
425	3dre	I__3dre_1	0	0	0	0.0016	0.0086	0.0016	0.0086
867	4miy	I__4miy_1	0	0	0	0.0016	0.0086	0.0016	0.0086
358	3i9u	I__3i9u_2	0	0	0	0.0011	0.0086	0.0011	0.0086
862	4mw7	I__4mw7_2	0	0	0	0.008	0.0085	0.008	0.0085
356	3i9u	I__3i9u_0	0	0	0	0.0024	0.0085	0.0024	0.0085
1265	5ces	I__5ces_0	0	0	0	0.0016	0.0085	0.0016	0.0085
193	1ziq	I__1ziq_2	1	1	0	0.0012	0.0085	0.0012	0.0085
1357	2xds	I__2xds_3	0	0	0	0.0012	0.0085	0.0012	0.0085
595	3nhw	I__3nhw_5	0	0	0	0.001	0.0085	0.001	0.0085
486	4ex6	I__4ex6_12	0	0	0	0.0038	0.0084	0.0038	0.0084
377	3vhc	I__3vhc_8	0	0	0	0.002	0.0084	0.002	0.0084
800	3sbi	I__3sbi_2	0	0	0	0.0019	0.0084	0.0019	0.0084
751	3o2n	I__3o2n_8	0	0	0	0.0015	0.0084	0.0015	0.0084
1358	2xds	I__2xds_4	0	0	0	0.0015	0.0084	0.0015	0.0084
525	2x13	I__2x13_2	0	0	0	0.0014	0.0084	0.0014	0.0084
598	3nhw	I__3nhw_8	0	0	0	0.0013	0.0084	0.0013	0.0084
685	3mt0	I__3mt0_3	0	0	0	0.0013	0.0084	0.0013	0.0084
874	4miy	I__4miy_8	0	0	0	0.0011	0.0084	0.0011	0.0084
1412	4kwc	I__4kwc_5	0	0	0	0.0055	0.0083	0.0055	0.0083
1088	4l55	I__4l55_8	0	0	0	0.0028	0.0083	0.0028	0.0083
143	2fbd	I__2fbd_1	0	0	0	0.0025	0.0083	0.0025	0.0083
254	2fi4	I__2fi4_3	0	0	0	0.0021	0.0083	0.0021	0.0083
1105	4oq4	I__4oq4_8	0	0	0	0.0021	0.0083	0.0021	0.0083
223	2b15	I__2b15_5	0	0	0	0.0014	0.0083	0.0014	0.0083
1250	4xf9	I__4xf9_9	0	0	0	0.0013	0.0083	0.0013	0.0083
290	2hd6	I__2hd6_2	0	0	0	0.0009	0.0083	0.0009	0.0083
468	3gl9	I__3gl9_3	0	0	0	0.002	0.0082	0.002	0.0082
596	3nhw	I__3nhw_6	0	0	0	0.0019	0.0082	0.0019	0.0082
964	4wie	I__4wie_0	1	1	0	0.0019	0.0082	0.0019	0.0082
1181	4mh4	I__4mh4_2	0	0	0	0.0019	0.0082	0.0019	0.0082
778	3po9	I__3po9_3	0	0	0	0.0017	0.0082	0.0017	0.0082
809	3sbi	I__3sbi_11	0	0	0	0.0014	0.0082	0.0014	0.0082
789	3zym	I__3zym_2	0	0	0	0.0012	0.0082	0.0012	0.0082
0	1rdr	I__1rdr_0	0	0	0	0.001	0.0082	0.001	0.0082
552	3jqy	I__3jqy_3	1	1	0	0.0009	0.0082	0.0009	0.0082
327	2gp9	I__2gp9_8	0	0	0	0.0034	0.0081	0.0034	0.0081
749	3o2n	I__3o2n_6	0	0	0	0.0026	0.0081	0.0026	0.0081
191	1ziq	I__1ziq_0	1	1	0	0.0024	0.0081	0.0024	0.0081
303	3p88	I__3p88_0	0	0	0	0.0021	0.0081	0.0021	0.0081
246	2w5p	I__2w5p_2	0	0	0	0.0017	0.0081	0.0017	0.0081
517	3rl5	I__3rl5_13	0	0	0	0.0016	0.0081	0.0016	0.0081
807	3sbi	I__3sbi_9	0	0	0	0.0014	0.0081	0.0014	0.0081
1347	1i0v	I__1i0v_9	0	0	0	0.0011	0.0081	0.0011	0.0081
519	3hgy	I__3hgy_0	0	0	0	0.0026	0.008	0.0026	0.008
1183	4mh4	I__4mh4_4	0	0	0	0.0598	0.0079	0.0598	0.0079
485	4ex6	I__4ex6_11	0	0	0	0.0019	0.0079	0.0019	0.0079
83	1vat	I__1vat_9	0	0	0	0.0016	0.0079	0.0016	0.0079
272	2o6m	I__2o6m_2	0	0	0	0.0012	0.0079	0.0012	0.0079
826	4e2w	I__4e2w_5	0	0	0	0.0012	0.0079	0.0012	0.0079
705	4ha4	I__4ha4_10	0	0	0	0.0011	0.0079	0.0011	0.0079
825	4e2w	I__4e2w_4	0	0	0	0.0011	0.0079	0.0011	0.0079
1104	4oq4	I__4oq4_7	0	0	0	0.0057	0.0078	0.0057	0.0078
843	3sv9	I__3sv9_5	0	0	0	0.0023	0.0078	0.0023	0.0078
478	4ex6	I__4ex6_4	0	0	0	0.0013	0.0078	0.0013	0.0078
1410	4kwc	I__4kwc_3	0	0	0	0.0011	0.0078	0.0011	0.0078
279	3bt0	I__3bt0_5	0	0	0	0.001	0.0078	0.001	0.0078
1005	4ipg	I__4ipg_8	0	0	0	0.0029	0.0077	0.0029	0.0077
446	3det	I__3det_0	0	0	0	0.0012	0.0077	0.0012	0.0077
910	4afd	I__4afd_4	0	0	0	0.0022	0.0076	0.0022	0.0076
305	3p88	I__3p88_2	0	0	0	0.0013	0.0076	0.0013	0.0076
784	3tal	I__3tal_0	0	0	0	0.0047	0.0075	0.0047	0.0075
1004	4ipg	I__4ipg_7	0	0	0	0.0035	0.0075	0.0035	0.0075
1152	4x8w	I__4x8w_1	0	0	0	0.003	0.0075	0.003	0.0075
226	2b15	I__2b15_8	0	0	0	0.0024	0.0075	0.0024	0.0075
1394	3zzs	I__3zzs_6	0	0	0	0.0022	0.0075	0.0022	0.0075
589	3ncg	I__3ncg_3	1	1	0	0.0021	0.0075	0.0021	0.0075
384	4krd	I__4krd_2	0	0	0	0.0019	0.0075	0.0019	0.0075
696	4ha4	I__4ha4_1	0	0	0	0.0014	0.0075	0.0014	0.0075
219	2b15	I__2b15_1	0	0	0	0.0013	0.0075	0.0013	0.0075
1342	1i0v	I__1i0v_4	0	0	0	0.0012	0.0075	0.0012	0.0075
1146	4p66	I__4p66_4	0	0	0	0.0047	0.0074	0.0047	0.0074
911	4afd	I__4afd_5	0	0	0	0.0042	0.0074	0.0042	0.0074
884	4x7k	I__4x7k_5	0	0	0	0.001	0.0074	0.001	0.0074
1396	3zzs	I__3zzs_8	0	0	0	0.0009	0.0074	0.0009	0.0074
1344	1i0v	I__1i0v_6	0	0	0	0.2216	0.0073	0.2216	0.0073
315	2ew0	I__2ew0_9	0	0	0	0.001	0.0073	0.001	0.0073
1352	1i0v	I__1i0v_14	0	0	0	0.0026	0.0072	0.0026	0.0072
1350	1i0v	I__1i0v_12	0	0	0	0.0025	0.0072	0.0025	0.0072
277	3bt0	I__3bt0_3	0	0	0	0.0018	0.0072	0.0018	0.0072
81	1vat	I__1vat_7	0	0	0	0.0014	0.0072	0.0014	0.0072
1239	4crh	I__4crh_7	0	0	0	0.0014	0.0072	0.0014	0.0072
1276	4ryl	I__4ryl_2	1	1	0	0.0317	0.0071	0.0317	0.0071
616	4l17	I__4l17_0	0	0	0	0.002	0.0071	0.002	0.0071
1236	4crh	I__4crh_4	0	0	0	0.002	0.0071	0.002	0.0071
95	2xyb	I__2xyb_3	0	0	0	0.0012	0.0071	0.0012	0.0071
431	2zks	I__2zks_2	0	0	0	0.0012	0.0071	0.0012	0.0071
295	2hd6	I__2hd6_7	0	0	0	0.0011	0.0071	0.0011	0.0071
688	3mt0	I__3mt0_6	0	0	0	0.0035	0.007	0.0035	0.007
304	3p88	I__3p88_1	0	0	0	0.0017	0.007	0.0017	0.007
367	3bbm	I__3bbm_1	0	0	0	0.0017	0.007	0.0017	0.007
901	3u12	I__3u12_0	0	0	0	0.0011	0.007	0.0011	0.007
364	2g6q	I__2g6q_4	0	0	0	0.001	0.007	0.001	0.007
1101	4oq4	I__4oq4_4	0	0	0	0.0009	0.007	0.0009	0.007
401	4pmn	I__4pmn_9	0	0	0	0.0028	0.0069	0.0028	0.0069
684	3mt0	I__3mt0_2	0	0	0	0.0023	0.0069	0.0023	0.0069
704	4ha4	I__4ha4_9	0	0	0	0.0019	0.0068	0.0019	0.0068
296	2hd6	I__2hd6_8	0	0	0	0.0016	0.0068	0.0016	0.0068
199	1ziq	I__1ziq_8	1	1	0	0.0015	0.0068	0.0015	0.0068
869	4miy	I__4miy_3	0	0	0	0.0015	0.0068	0.0015	0.0068
218	2b15	I__2b15_0	0	0	0	0.0027	0.0067	0.0027	0.0067
579	3t8v	I__3t8v_3	0	0	0	0.0015	0.0067	0.0015	0.0067
802	3sbi	I__3sbi_4	0	0	0	0.001	0.0067	0.001	0.0067
888	4es4	I__4es4_0	0	0	0	0.001	0.0067	0.001	0.0067
224	2b15	I__2b15_6	0	0	0	0.0019	0.0066	0.0019	0.0066
133	2bsm	I__2bsm_0	0	0	0	0.0016	0.0066	0.0016	0.0066
1147	4p66	I__4p66_5	0	0	0	0.0015	0.0066	0.0015	0.0066
1086	4l55	I__4l55_6	0	0	0	0.0008	0.0066	0.0008	0.0066
569	3rmo	I__3rmo_10	0	0	0	0.0224	0.0065	0.0224	0.0065
1002	4ipg	I__4ipg_5	0	0	0	0.0024	0.0065	0.0024	0.0065
913	4afd	I__4afd_7	0	0	0	0.0012	0.0065	0.0012	0.0065
1376	3zxh	I__3zxh_2	1	1	0	0.0098	0.0064	0.0098	0.0064
1244	4xf9	I__4xf9_3	0	0	0	0.0025	0.0064	0.0025	0.0064
824	4e2w	I__4e2w_3	0	0	0	0.0013	0.0064	0.0013	0.0064
835	4bi2	I__4bi2_0	0	0	0	0.0016	0.0063	0.0016	0.0063
1251	4xf9	I__4xf9_10	0	0	0	0.0012	0.0063	0.0012	0.0063
1222	4qym	I__4qym_0	0	0	0	0.0012	0.0061	0.0012	0.0061
482	4ex6	I__4ex6_8	0	0	0	0.0024	0.006	0.0024	0.006
255	2fi4	I__2fi4_4	0	0	0	0.0017	0.006	0.0017	0.006
890	4es4	I__4es4_2	0	0	0	0.0012	0.006	0.0012	0.006
242	1z6l	I__1z6l_2	1	1	0	0.0033	0.0059	0.0033	0.0059
1085	4l55	I__4l55_5	0	0	0	0.0014	0.0058	0.0014	0.0058
491	3n04	I__3n04_2	0	0	0	0.0013	0.0058	0.0013	0.0058
551	3jqy	I__3jqy_2	1	1	0	0.0013	0.0057	0.0013	0.0057
1	1rdr	I__1rdr_1	0	0	0	0.0008	0.0057	0.0008	0.0057
716	3nvs	I__3nvs_0	1	0	0	0.0012	0.0056	0.0012	0.0056
1372	3ikt	I__3ikt_3	0	0	0	0.0051	0.0054	0.0051	0.0054
368	3bbm	I__3bbm_2	0	0	0	0.0027	0.0054	0.0027	0.0054
153	3n2u	I__3n2u_4	1	1	1	0.9323	0.9953	0.0677	0.0047
233	1xea	I__1xea_1	1	1	1	0.9953	0.9973	0.0047	0.0027
587	3ncg	I__3ncg_1	1	1	1	1	0.9978	0	0.0022
586	3ncg	I__3ncg_0	1	1	1	1	0.9986	0	0.0014
1381	3zxh	I__3zxh_7	1	1	1	0.9999	0.9987	0.0001	0.0013
676	3myt	I__3myt_4	0	0	1	0.997	0.9988	0.003	0.0012
898	4k37	I__4k37_7	1	1	1	1	0.9993	0	0.0007
241	1z6l	I__1z6l_1	1	1	1	1	0.9996	0	0.0004
1378	3zxh	I__3zxh_4	1	1	1	1	0.9997	0	0.0003
647	3lz0	I__3lz0_1	1	1	1	1	0.9998	0	0.0002
968	4wie	I__4wie_4	1	1	1	1	0.9998	0	0.0002
671	4nzg	I__4nzg_4	0	0	1	0.9982	0.9999	0.0018	0.0001
388	3ehb	I__3ehb_0	1	1	1	1	0.9999	0	0.0001
1336	5faq	I__5faq_4	1	1	1	1	0.9999	0	0.0001
1373	3ikt	I__3ikt_4	0	0	1	1	0.9999	0	0.0001
1206	4yw6	I__4yw6_7	1	1	99	0.9999	99	98.0001	0
342	2rcu	I__2rcu_4	0	1	99	99	99	0	0
345	2rcu	I__2rcu_7	0	1	99	99	99	0	0
389	3ehb	I__3ehb_1	1	1	1	1	1	0	0
414	2vw9	I__2vw9_1	1	1	99	99	99	0	0
553	3jqy	I__3jqy_4	1	1	1	1	1	0	0
556	3jqy	I__3jqy_7	1	1	1	1	1	0	0
613	4f27	I__4f27_4	1	1	1	1	1	0	0
1118	4m00	I__4m00_4	1	1	1	1	1	0	0
1199	4yw6	I__4yw6_0	1	1	99	99	99	0	0
1200	4yw6	I__4yw6_1	1	1	99	99	99	0	0
1201	4yw6	I__4yw6_2	1	1	99	99	99	0	0
1202	4yw6	I__4yw6_3	1	1	99	99	99	0	0
1203	4yw6	I__4yw6_4	1	1	99	99	99	0	0
1204	4yw6	I__4yw6_5	1	1	99	99	99	0	0
1205	4yw6	I__4yw6_6	1	1	99	99	99	0	0
1207	4yw6	I__4yw6_8	1	1	99	99	99	0	0
1278	4ryl	I__4ryl_4	1	1	1	1	1	0	0
1279	5d0c	I__5d0c_0	1	1	99	99	99	0	0
1280	5d0c	I__5d0c_1	1	1	99	99	99	0	0
1281	5d0c	I__5d0c_2	1	1	99	99	99	0	0
1282	5d0c	I__5d0c_3	1	1	99	99	99	0	0
1283	5d0c	I__5d0c_4	1	1	99	99	99	0	0
1284	5d0c	I__5d0c_5	1	1	99	99	99	0	0
1285	5d0c	I__5d0c_6	1	1	99	99	99	0	0
1286	5d0c	I__5d0c_7	1	1	99	99	99	0	0
1287	5d0c	I__5d0c_8	1	1	99	99	99	0	0
1289	5d0c	I__5d0c_10	1	1	99	99	99	0	0
1337	5faq	I__5faq_5	1	1	1	1	1	0	0
1431	4aw9	I__4aw9_0	1	1	99	99	99	0	0
1432	4aw9	I__4aw9_1	1	1	99	99	99	0	0
1433	4aw9	I__4aw9_2	1	1	99	99	99	0	0
1434	4aw9	I__4aw9_3	1	1	99	99	99	0	0

## Sheet: perDiffractionSet
PDB	Auspex labels	Moreau labels	Helcaraxe label	I_prediction	F_prediction	phenix.xtriage	Ctruncate	Auspex	Pice	phenix error	ctruncate error	Auspex error	Pice error	Helc.Iobs error	Helc.Fobs error
1ZZO	0	0	no mtz	no mtz	no mtz	0	1	0	0	#VALUE!	#VALUE!	#VALUE!	#VALUE!	#VALUE!	#VALUE!
2XTE	0	0	no mtz	no mtz	no mtz	0	0	0	0	#VALUE!	#VALUE!	#VALUE!	#VALUE!	#VALUE!	#VALUE!
3M9S	0	0	no mtz	no mtz	no mtz	0	0	0	0	#VALUE!	#VALUE!	#VALUE!	#VALUE!	#VALUE!	#VALUE!
4YCU	1	1	1	0	no fobs in mtz	0	0	1	1	1	1	0	0	1	#VALUE!
5FDQ	0	0	0	1	no fobs in mtz	1	0	0	0	1	0	0	0	1	#VALUE!
4HKX	0	0	0	1	no fobs in mtz	0	1	1	1	0	1	1	1	1	#VALUE!
3TOG	0	0	0	1	no fobs in mtz	0	1	1	0	0	1	1	0	1	#VALUE!
4NSV	0	0	0	1	no fobs in mtz	0	1	0	0	0	1	0	0	1	#VALUE!
4XET	0	0	0	1	no fobs in mtz	0	1	0	0	0	1	0	0	1	#VALUE!
5C8X	0	0	0	1	no fobs in mtz	0	1	0	0	0	1	0	0	1	#VALUE!
4IAZ	0	0	1	1	no fobs in mtz	0	0	0	0	1	1	1	1	0	#VALUE!
4M1O	0	0	1	1	no fobs in mtz	0	0	0	0	1	1	1	1	0	#VALUE!
4ZVN	0	0	1	1	no fobs in mtz	0	0	0	0	1	1	1	1	0	#VALUE!
4TVQ	1	1	1	1	no fobs in mtz	0	0	0	1	1	1	1	0	0	#VALUE!
1C6H	0	0	0	0	no fobs in mtz	1	1	0	0	1	1	0	0	0	#VALUE!
1VQ8	1	1	1	1	no fobs in mtz	0	0	1	1	1	1	0	0	0	#VALUE!
4GBA	1	1	1	1	no fobs in mtz	0	0	1	1	1	1	0	0	0	#VALUE!
4Q3O	1	1	1	1	no fobs in mtz	0	0	1	1	1	1	0	0	0	#VALUE!
4Q75	1	1	1	1	no fobs in mtz	0	1	0	1	1	0	1	0	0	#VALUE!
1YUM	1	1	1	1	no fobs in mtz	0	1	1	1	1	0	0	0	0	#VALUE!
4OU1	1	1	1	1	no fobs in mtz	0	1	1	1	1	0	0	0	0	#VALUE!
1DCR	0	0	0	0	no fobs in mtz	0	1	1	1	0	1	1	1	0	#VALUE!
4EA7	0	0	0	0	no fobs in mtz	0	1	1	0	0	1	1	0	0	#VALUE!
1JG1	0	0	0	0	no fobs in mtz	0	1	0	0	0	1	0	0	0	#VALUE!
1R0Q	0	0	0	0	no fobs in mtz	0	1	0	0	0	1	0	0	0	#VALUE!
2AVQ	0	0	0	0	no fobs in mtz	0	1	0	0	0	1	0	0	0	#VALUE!
2PNX	0	0	0	0	no fobs in mtz	0	1	0	0	0	1	0	0	0	#VALUE!
3X42	0	0	0	0	no fobs in mtz	0	1	0	0	0	1	0	0	0	#VALUE!
4IKM	0	0	0	0	no fobs in mtz	0	1	0	0	0	1	0	0	0	#VALUE!
4J7Y	1	1	1	1	no fobs in mtz	1	0	1	1	0	1	0	0	0	#VALUE!
4NT2	0	0	0	0	no fobs in mtz	0	1	0	0	0	1	0	0	0	#VALUE!
4O75	0	0	0	0	no fobs in mtz	0	1	0	0	0	1	0	0	0	#VALUE!
5E5T	0	0	0	0	no fobs in mtz	0	1	0	0	0	1	0	0	0	#VALUE!
1SJB	0	0	0	0	no fobs in mtz	0	0	1	0	0	0	1	0	0	#VALUE!
4KGR	0	0	0	0	no fobs in mtz	0	0	1	0	0	0	1	0	0	#VALUE!
4LY8	1	0	0	0	no fobs in mtz	0	0	1	0	0	0	1	0	0	#VALUE!
1EQM	0	0	0	0	no fobs in mtz	0	0	0	0	0	0	0	0	0	#VALUE!
1O1P	0	0	0	0	no fobs in mtz	0	0	0	0	0	0	0	0	0	#VALUE!
1YG9	0	0	0	0	no fobs in mtz	0	0	0	0	0	0	0	0	0	#VALUE!
2H9Y	0	0	0	0	no fobs in mtz	0	0	0	0	0	0	0	0	0	#VALUE!
2QEX	0	0	0	0	no fobs in mtz	0	0	0	0	0	0	0	0	0	#VALUE!
3AP3	0	0	0	0	no fobs in mtz	0	0	0	0	0	0	0	0	0	#VALUE!
4ISZ	0	0	0	0	no fobs in mtz	0	0	0	0	0	0	0	0	0	#VALUE!
4MCF	0	0	0	0	no fobs in mtz	0	0	0	0	0	0	0	0	0	#VALUE!
5D1P	0	0	0	0	no fobs in mtz	0	0	0	0	0	0	0	0	0	#VALUE!
4AW9	1	1	99	99	0	1	1	0	1	98	98	99	98	0	99
5D0C	1	1	0	1	1	1	1	0	1	1	1	0	1	1	1
2G6Q	0	0	0	1	1	0	1	0	0	0	1	0	0	1	1
4X6B	1	0	1	1	0	0	0	1	0	1	1	0	1	0	1
1ZIQ	1	1	1	1	0	0	1	1	0	1	0	0	1	0	1
2GB9	0	0	0	0	1	0	1	0	1	0	1	0	1	0	1
3U12	0	0	0	0	1	0	1	0	1	0	1	0	1	0	1
3O2N	0	0	0	1	0	0	1	0	0	0	1	0	0	1	0
4XF9	0	0	0	1	0	0	1	0	0	0	1	0	0	1	0
3WF7	0	0	0	1	0	0	0	0	0	0	0	0	0	1	0
5C1X	0	0	0	1	0	0	0	0	0	0	0	0	0	1	0
3HNM	1	0	1	1	1	0	0	0	0	1	1	1	1	0	0
3ZYM	1	1	1	1	1	0	0	0	0	1	1	1	1	0	0
4CCM	1	1	1	1	1	0	0	0	1	1	1	1	0	0	0
4K37	1	1	1	1	1	0	0	0	1	1	1	1	0	0	0
3I9U	0	0	0	0	0	1	1	0	1	1	1	0	1	0	0
3LZ0	1	1	1	1	1	0	0	1	0	1	1	0	1	0	0
2FBD	0	0	0	0	0	1	1	0	0	1	1	0	0	0	0
3FD5	0	0	0	0	0	1	1	0	0	1	1	0	0	0	0
3GL9	0	0	0	0	0	1	1	0	0	1	1	0	0	0	0
3IKT	1	1	1	1	1	0	0	1	1	1	1	0	0	0	0
3Q3O	0	0	0	0	0	1	1	0	0	1	1	0	0	0	0
4A14	0	0	0	0	0	1	1	0	0	1	1	0	0	0	0
4X8W	0	0	0	0	0	1	1	0	0	1	1	0	0	0	0
3N2U	1	1	1	1	1	0	1	0	0	1	0	1	1	0	0
4N9R	1	1	1	1	1	0	1	0	0	1	0	1	1	0	0
1Z6L	1	1	1	1	1	0	1	0	1	1	0	1	0	0	0
2BSM	0	0	0	0	0	1	0	1	0	1	0	1	0	0	0
4AC2	1	1	1	1	1	0	1	0	1	1	0	1	0	0	0
3EHB	1	1	1	1	1	0	1	1	1	1	0	0	0	0	0
3HGY	0	0	0	0	0	1	0	0	0	1	0	0	0	0	0
3ZXH	1	1	1	1	1	0	1	1	1	1	0	0	0	0	0
4LO3	0	0	0	0	0	1	0	0	0	1	0	0	0	0	0
4YW6	1	1	1	1	1	0	1	1	1	1	0	0	0	0	0
5FAQ	1	1	1	1	1	0	1	1	1	1	0	0	0	0	0
1XEA	1	1	1	1	1	1	0	0	0	0	1	1	1	0	0
3RMO	0	0	0	0	0	0	1	1	0	0	1	1	0	0	0
3W7V	0	0	0	0	0	0	1	1	0	0	1	1	0	0	0
3ZZS	0	0	0	0	0	0	1	1	0	0	1	1	0	0	0
4E2W	0	0	0	0	0	0	1	1	0	0	1	1	0	0	0
4WIE	1	1	1	1	1	1	0	0	1	0	1	1	0	0	0
5A7S	0	0	0	0	0	0	1	1	0	0	1	1	0	0	0
5CES	0	0	0	0	0	0	1	0	1	0	1	0	1	0	0
1I0V	0	0	0	0	0	0	1	0	0	0	1	0	0	0	0
1K34	0	0	0	0	0	0	1	0	0	0	1	0	0	0	0
1N6L	0	0	0	0	0	0	1	0	0	0	1	0	0	0	0
1VAT	0	0	0	0	0	0	1	0	0	0	1	0	0	0	0
2B15	0	0	0	0	0	0	1	0	0	0	1	0	0	0	0
2EW0	0	0	0	0	0	0	1	0	0	0	1	0	0	0	0
2FG4	0	0	0	0	0	0	1	0	0	0	1	0	0	0	0
2GP9	0	0	0	0	0	0	1	0	0	0	1	0	0	0	0
2W5P	0	0	0	0	0	0	1	0	0	0	1	0	0	0	0
2WKN	0	0	0	0	0	0	1	0	0	0	1	0	0	0	0
2XDS	0	0	0	0	0	0	1	0	0	0	1	0	0	0	0
3BT0	0	0	0	0	0	0	1	0	0	0	1	0	0	0	0
3DRE	0	0	0	0	0	0	1	0	0	0	1	0	0	0	0
3FK3	0	0	0	0	0	0	1	0	0	0	1	0	0	0	0
3MT0	0	0	0	0	0	0	1	0	0	0	1	0	0	0	0
3N04	0	0	0	0	0	0	1	0	0	0	1	0	0	0	0
3P88	0	0	0	0	0	0	1	0	0	0	1	0	0	0	0
3RL5	0	0	0	0	0	0	1	0	0	0	1	0	0	0	0
3SBI	0	0	0	0	0	0	1	0	0	0	1	0	0	0	0
3VHC	0	0	0	0	0	0	1	0	0	0	1	0	0	0	0
4AFD	0	0	0	0	0	0	1	0	0	0	1	0	0	0	0
4CRH	0	0	0	0	0	0	1	0	0	0	1	0	0	0	0
4EX6	0	0	0	0	0	0	1	0	0	0	1	0	0	0	0
4H5B	0	0	0	0	0	0	1	0	0	0	1	0	0	0	0
4HA4	0	0	0	0	0	0	1	0	0	0	1	0	0	0	0
4IPG	0	0	0	0	0	0	1	0	0	0	1	0	0	0	0
4J29	0	0	0	0	0	0	1	0	0	0	1	0	0	0	0
4KRD	0	0	0	0	0	0	1	0	0	0	1	0	0	0	0
4KWC	0	0	0	0	0	0	1	0	0	0	1	0	0	0	0
4MH4	0	0	0	0	0	0	1	0	0	0	1	0	0	0	0
4NZ0	0	0	0	0	0	0	1	0	0	0	1	0	0	0	0
4OQ4	0	0	0	0	0	0	1	0	0	0	1	0	0	0	0
4QYM	0	0	0	0	0	0	1	0	0	0	1	0	0	0	0
2NPZ	0	0	0	0	0	0	0	1	0	0	0	1	0	0	0
2RCU	0	1	1	1	1	1	1	0	1	0	0	1	0	0	0
2VW9	1	1	1	1	1	1	1	0	1	0	0	1	0	0	0
3NVS	1	0	0	0	0	0	0	1	0	0	0	1	0	0	0
4NXN	0	0	0	0	0	0	0	1	0	0	0	1	0	0	0
3IFU	0	0	0	0	0	0	0	0	1	0	0	0	1	0	0
5CDT	0	0	0	0	0	0	0	0	1	0	0	0	1	0	0
1RDR	0	0	0	0	0	0	0	0	0	0	0	0	0	0	0
1W96	0	0	0	0	0	0	0	0	0	0	0	0	0	0	0
1YI1	0	0	0	0	0	0	0	0	0	0	0	0	0	0	0
1YM0	1	0	0	0	0	0	0	0	0	0	0	0	0	0	0
2D5N	0	0	0	0	0	0	0	0	0	0	0	0	0	0	0
2FI4	0	0	0	0	0	0	0	0	0	0	0	0	0	0	0
2GN9	0	0	0	0	0	0	0	0	0	0	0	0	0	0	0
2HD6	0	0	0	0	0	0	0	0	0	0	0	0	0	0	0
2I2Z	0	0	0	0	0	0	0	0	0	0	0	0	0	0	0
2O6M	0	0	0	0	0	0	0	0	0	0	0	0	0	0	0
2PI5	0	0	0	0	0	0	0	0	0	0	0	0	0	0	0
2X13	0	0	0	0	0	0	0	0	0	0	0	0	0	0	0
2XWA	0	0	0	0	0	0	0	0	0	0	0	0	0	0	0
2XYB	0	0	0	0	0	0	0	0	0	0	0	0	0	0	0
2Z6A	0	0	0	0	0	0	0	0	0	0	0	0	0	0	0
2ZKS	1	0	0	0	0	0	0	0	0	0	0	0	0	0	0
2ZU2	0	0	0	0	0	0	0	0	0	0	0	0	0	0	0
3A65	0	0	0	0	0	0	0	0	0	0	0	0	0	0	0
3B1J	0	0	0	0	0	0	0	0	0	0	0	0	0	0	0
3BBM	0	0	0	0	0	0	0	0	0	0	0	0	0	0	0
3DET	0	0	0	0	0	0	0	0	0	0	0	0	0	0	0
3JQY	1	1	1	1	1	1	1	1	1	0	0	0	0	0	0
3MNL	0	0	0	0	0	0	0	0	0	0	0	0	0	0	0
3MYT	1	1	1	1	1	1	1	1	1	0	0	0	0	0	0
3NCG	1	1	1	1	1	1	1	1	1	0	0	0	0	0	0
3NHW	0	0	0	0	0	0	0	0	0	0	0	0	0	0	0
3OSZ	0	0	0	0	0	0	0	0	0	0	0	0	0	0	0
3PO9	0	0	0	0	0	0	0	0	0	0	0	0	0	0	0
3R3M	0	0	0	0	0	0	0	0	0	0	0	0	0	0	0
3RIB	0	0	0	0	0	0	0	0	0	0	0	0	0	0	0
3SUF	0	0	0	0	0	0	0	0	0	0	0	0	0	0	0
3SV9	0	0	0	0	0	0	0	0	0	0	0	0	0	0	0
3SYA	0	0	0	0	0	0	0	0	0	0	0	0	0	0	0
3T8V	0	0	0	0	0	0	0	0	0	0	0	0	0	0	0
3TAL	0	0	0	0	0	0	0	0	0	0	0	0	0	0	0
3US1	0	0	0	0	0	0	0	0	0	0	0	0	0	0	0
3VHR	0	0	0	0	0	0	0	0	0	0	0	0	0	0	0
3WE4	0	0	0	0	0	0	0	0	0	0	0	0	0	0	0
4AWA	0	0	0	0	0	0	0	0	0	0	0	0	0	0	0
4BI2	0	0	0	0	0	0	0	0	0	0	0	0	0	0	0
4DW4	1	1	1	1	1	1	1	1	1	0	0	0	0	0	0
4ELP	0	0	0	0	0	0	0	0	0	0	0	0	0	0	0
4ES4	0	0	0	0	0	0	0	0	0	0	0	0	0	0	0
4F27	1	1	1	1	1	1	1	1	1	0	0	0	0	0	0
4F5J	0	0	0	0	0	0	0	0	0	0	0	0	0	0	0
4G1N	0	0	0	0	0	0	0	0	0	0	0	0	0	0	0
4GFA	0	0	0	0	0	0	0	0	0	0	0	0	0	0	0
4HJX	0	0	0	0	0	0	0	0	0	0	0	0	0	0	0
4JC7	0	0	0	0	0	0	0	0	0	0	0	0	0	0	0
4L17	0	0	0	0	0	0	0	0	0	0	0	0	0	0	0
4L55	0	0	0	0	0	0	0	0	0	0	0	0	0	0	0
4LA6	0	0	0	0	0	0	0	0	0	0	0	0	0	0	0
4M00	1	1	1	1	1	1	1	1	1	0	0	0	0	0	0
4MB7	0	0	0	0	0	0	0	0	0	0	0	0	0	0	0
4MIY	0	0	0	0	0	0	0	0	0	0	0	0	0	0	0
4MVS	0	0	0	0	0	0	0	0	0	0	0	0	0	0	0
4MW7	0	0	0	0	0	0	0	0	0	0	0	0	0	0	0
4NZG	1	1	1	1	1	1	1	1	1	0	0	0	0	0	0
4OQ5	0	0	0	0	0	0	0	0	0	0	0	0	0	0	0
4P66	0	0	0	0	0	0	0	0	0	0	0	0	0	0	0
4PMN	0	0	0	0	0	0	0	0	0	0	0	0	0	0	0
4RYL	1	1	1	1	1	1	1	1	1	0	0	0	0	0	0
4UT0	0	0	0	0	0	0	0	0	0	0	0	0	0	0	0
4WV8	0	0	0	0	0	0	0	0	0	0	0	0	0	0	0
4X7K	0	0	0	0	0	0	0	0	0	0	0	0	0	0	0
4YYA	0	0	0	0	0	0	0	0	0	0	0	0	0	0	0
4Z3M	0	0	0	0	0	0	0	0	0	0	0	0	0	0	0
5ELF	0	0	0	0	0	0	0	0	0	0	0	0	0	0	0
5FJS	0	0	0	0	0	0	0	0	0	0	0	0	0	0	0
5FN8	0	0	0	0	0	0	0	0	0	0	0	0	0	0	0
5HF6	0	0	0	0	0	0	0	0	0	0	0	0	0	0	0
5KC5	0	0	0	0	0	0	0	0	0	0	0	0	0	0	0

## Sheet: Label_Conflicts
PDB	Auspex labels	Moreau labels	Helcaraxe label	AUSPEX vs. Moreau	AUSPEX vs Helcaraxe	Moreau vs. Helcaraxe
1ZZO	0	0	no mtz	0	#VALUE!	#VALUE!
2XTE	0	0	no mtz	0	#VALUE!	#VALUE!
3M9S	0	0	no mtz	0	#VALUE!	#VALUE!
4AW9	1	1	99	0	98	98
4IAZ	0	0	1	0	1	1
4M1O	0	0	1	0	1	1
4ZVN	0	0	1	0	1	1
5D0C	1	1	0	0	1	1
1YM0	1	0	0	1	1	0
2RCU	0	1	1	1	1	0
2ZKS	1	0	0	1	1	0
3NVS	1	0	0	1	1	0
4LY8	1	0	0	1	1	0
3HNM	1	0	1	1	0	1
4X6B	1	0	1	1	0	1
1C6H	0	0	0	0	0	0
1DCR	0	0	0	0	0	0
1EQM	0	0	0	0	0	0
1I0V	0	0	0	0	0	0
1JG1	0	0	0	0	0	0
1K34	0	0	0	0	0	0
1N6L	0	0	0	0	0	0
1O1P	0	0	0	0	0	0
1R0Q	0	0	0	0	0	0
1RDR	0	0	0	0	0	0
1SJB	0	0	0	0	0	0
1VAT	0	0	0	0	0	0
1VQ8	1	1	1	0	0	0
1W96	0	0	0	0	0	0
1XEA	1	1	1	0	0	0
1YG9	0	0	0	0	0	0
1YI1	0	0	0	0	0	0
1YUM	1	1	1	0	0	0
1Z6L	1	1	1	0	0	0
1ZIQ	1	1	1	0	0	0
2AVQ	0	0	0	0	0	0
2B15	0	0	0	0	0	0
2BSM	0	0	0	0	0	0
2D5N	0	0	0	0	0	0
2EW0	0	0	0	0	0	0
2FBD	0	0	0	0	0	0
2FG4	0	0	0	0	0	0
2FI4	0	0	0	0	0	0
2G6Q	0	0	0	0	0	0
2GB9	0	0	0	0	0	0
2GN9	0	0	0	0	0	0
2GP9	0	0	0	0	0	0
2H9Y	0	0	0	0	0	0
2HD6	0	0	0	0	0	0
2I2Z	0	0	0	0	0	0
2NPZ	0	0	0	0	0	0
2O6M	0	0	0	0	0	0
2PI5	0	0	0	0	0	0
2PNX	0	0	0	0	0	0
2QEX	0	0	0	0	0	0
2VW9	1	1	1	0	0	0
2W5P	0	0	0	0	0	0
2WKN	0	0	0	0	0	0
2X13	0	0	0	0	0	0
2XDS	0	0	0	0	0	0
2XWA	0	0	0	0	0	0
2XYB	0	0	0	0	0	0
2Z6A	0	0	0	0	0	0
2ZU2	0	0	0	0	0	0
3A65	0	0	0	0	0	0
3AP3	0	0	0	0	0	0
3B1J	0	0	0	0	0	0
3BBM	0	0	0	0	0	0
3BT0	0	0	0	0	0	0
3DET	0	0	0	0	0	0
3DRE	0	0	0	0	0	0
3EHB	1	1	1	0	0	0
3FD5	0	0	0	0	0	0
3FK3	0	0	0	0	0	0
3GL9	0	0	0	0	0	0
3HGY	0	0	0	0	0	0
3I9U	0	0	0	0	0	0
3IFU	0	0	0	0	0	0
3IKT	1	1	1	0	0	0
3JQY	1	1	1	0	0	0
3LZ0	1	1	1	0	0	0
3MNL	0	0	0	0	0	0
3MT0	0	0	0	0	0	0
3MYT	1	1	1	0	0	0
3N04	0	0	0	0	0	0
3N2U	1	1	1	0	0	0
3NCG	1	1	1	0	0	0
3NHW	0	0	0	0	0	0
3O2N	0	0	0	0	0	0
3OSZ	0	0	0	0	0	0
3P88	0	0	0	0	0	0
3PO9	0	0	0	0	0	0
3Q3O	0	0	0	0	0	0
3R3M	0	0	0	0	0	0
3RIB	0	0	0	0	0	0
3RL5	0	0	0	0	0	0
3RMO	0	0	0	0	0	0
3SBI	0	0	0	0	0	0
3SUF	0	0	0	0	0	0
3SV9	0	0	0	0	0	0
3SYA	0	0	0	0	0	0
3T8V	0	0	0	0	0	0
3TAL	0	0	0	0	0	0
3TOG	0	0	0	0	0	0
3U12	0	0	0	0	0	0
3US1	0	0	0	0	0	0
3VHC	0	0	0	0	0	0
3VHR	0	0	0	0	0	0
3W7V	0	0	0	0	0	0
3WE4	0	0	0	0	0	0
3WF7	0	0	0	0	0	0
3X42	0	0	0	0	0	0
3ZXH	1	1	1	0	0	0
3ZYM	1	1	1	0	0	0
3ZZS	0	0	0	0	0	0
4A14	0	0	0	0	0	0
4AC2	1	1	1	0	0	0
4AFD	0	0	0	0	0	0
4AWA	0	0	0	0	0	0
4BI2	0	0	0	0	0	0
4CCM	1	1	1	0	0	0
4CRH	0	0	0	0	0	0
4DW4	1	1	1	0	0	0
4E2W	0	0	0	0	0	0
4EA7	0	0	0	0	0	0
4ELP	0	0	0	0	0	0
4ES4	0	0	0	0	0	0
4EX6	0	0	0	0	0	0
4F27	1	1	1	0	0	0
4F5J	0	0	0	0	0	0
4G1N	0	0	0	0	0	0
4GBA	1	1	1	0	0	0
4GFA	0	0	0	0	0	0
4H5B	0	0	0	0	0	0
4HA4	0	0	0	0	0	0
4HJX	0	0	0	0	0	0
4HKX	0	0	0	0	0	0
4IKM	0	0	0	0	0	0
4IPG	0	0	0	0	0	0
4ISZ	0	0	0	0	0	0
4J29	0	0	0	0	0	0
4J7Y	1	1	1	0	0	0
4JC7	0	0	0	0	0	0
4K37	1	1	1	0	0	0
4KGR	0	0	0	0	0	0
4KRD	0	0	0	0	0	0
4KWC	0	0	0	0	0	0
4L17	0	0	0	0	0	0
4L55	0	0	0	0	0	0
4LA6	0	0	0	0	0	0
4LO3	0	0	0	0	0	0
4M00	1	1	1	0	0	0
4MB7	0	0	0	0	0	0
4MCF	0	0	0	0	0	0
4MH4	0	0	0	0	0	0
4MIY	0	0	0	0	0	0
4MVS	0	0	0	0	0	0
4MW7	0	0	0	0	0	0
4N9R	1	1	1	0	0	0
4NSV	0	0	0	0	0	0
4NT2	0	0	0	0	0	0
4NXN	0	0	0	0	0	0
4NZ0	0	0	0	0	0	0
4NZG	1	1	1	0	0	0
4O75	0	0	0	0	0	0
4OQ4	0	0	0	0	0	0
4OQ5	0	0	0	0	0	0
4OU1	1	1	1	0	0	0
4P66	0	0	0	0	0	0
4PMN	0	0	0	0	0	0
4Q3O	1	1	1	0	0	0
4Q75	1	1	1	0	0	0
4QYM	0	0	0	0	0	0
4RYL	1	1	1	0	0	0
4TVQ	1	1	1	0	0	0
4UT0	0	0	0	0	0	0
4WIE	1	1	1	0	0	0
4WV8	0	0	0	0	0	0
4X7K	0	0	0	0	0	0
4X8W	0	0	0	0	0	0
4XET	0	0	0	0	0	0
4XF9	0	0	0	0	0	0
4YCU	1	1	1	0	0	0
4YW6	1	1	1	0	0	0
4YYA	0	0	0	0	0	0
4Z3M	0	0	0	0	0	0
5A7S	0	0	0	0	0	0
5C1X	0	0	0	0	0	0
5C8X	0	0	0	0	0	0
5CDT	0	0	0	0	0	0
5CES	0	0	0	0	0	0
5D1P	0	0	0	0	0	0
5E5T	0	0	0	0	0	0
5ELF	0	0	0	0	0	0
5FAQ	1	1	1	0	0	0
5FDQ	0	0	0	0	0	0
5FJS	0	0	0	0	0	0
5FN8	0	0	0	0	0	0
5HF6	0	0	0	0	0	0
5KC5	0	0	0	0	0	0

## Sheet: Calculate error
Programm	fp	fn	tp	tn	Accuracy	Sensitivity	Specifity
phenix	13	27	13	144	0.796954	0.325	0.917197
ctruncate	64	18	22	93	0.583756	0.55	0.592357
auspex	16	17	23	141	0.832487	0.575	0.898089
pice	9	11	29	148	0.898477	0.725	0.942675
h_iobs	12	1	39	145	0.93401	0.975	0.923567
h_fobs	4	2	26	122	0.961039	0.928571	0.968254
Plots					#DIV/0!	#DIV/0!	#DIV/0!
Ftest	4	13	42	973	0.983527	0.763636	0.995906
Itest	13	12	69	1316	0.98227	0.851852	0.990218
