# Supplementary material for: Detecting ice artefacts in processed macromolecular diffraction data with machine learning
Source: Acta Crystallogr D Struct Biol. 2022 Jan 21;78(Pt 2):187–95. doi: 10.1107/S205979832101202X (PMC8805301; doi:10.1107/S205979832101202X)
Supplement: Supplementary file 2 [file d-78-00187-sup2.xlsx]

## Sheet: Sheet1
	name	F_o_I	PDB-ID	Nmbr	Ice-Ring	Size
0	I__5xx0_0	I	5xx0	0	0
1	I__5xx0_1	I	5xx0	1	1
2	I__5xx0_2	I	5xx0	2	0
3	I__5xx0_3	I	5xx0	3	0
4	I__5i0g_0	I	5i0g	0	0
5	I__5i0g_1	I	5i0g	1	0
6	I__5i0g_2	I	5i0g	2	0
7	I__5i0g_3	I	5i0g	3	0
8	I__5i0g_4	I	5i0g	4	0
9	F__2inb_0	F	2inb	0	0
10	F__2inb_1	F	2inb	1	0
11	F__2inb_2	F	2inb	2	1
12	F__2inb_3	F	2inb	3	1
13	F__2inb_4	F	2inb	4	0
14	F__2inb_5	F	2inb	5	0
15	F__2inb_6	F	2inb	6	0
16	F__2inb_7	F	2inb	7	0
17	F__2inb_8	F	2inb	8	0
18	F__2inb_9	F	2inb	9	0
19	F__3p4t_0	F	3p4t	0	0
20	F__3p4t_1	F	3p4t	1	0
21	F__3p4t_2	F	3p4t	2	0
22	F__3p4t_3	F	3p4t	3	0
23	F__3p4t_4	F	3p4t	4	0
24	F__3p4t_5	F	3p4t	5	0
25	F__3p4t_6	F	3p4t	6	0
26	F__3p4t_7	F	3p4t	7	0
27	F__3p4t_8	F	3p4t	8	0
28	F__3p4t_9	F	3p4t	9	0
29	F__4h17_0	F	4h17	0	0
30	F__4h17_1	F	4h17	1	0
31	F__4h17_2	F	4h17	2	0
32	F__4h17_3	F	4h17	3	0
33	F__4h17_4	F	4h17	4	0
34	F__4h17_5	F	4h17	5	0
35	F__4h17_6	F	4h17	6	0
36	F__4h17_7	F	4h17	7	0
37	F__4h17_8	F	4h17	8	0
38	F__4h17_9	F	4h17	9	0
39	F__3n5l_0	F	3n5l	0	0
40	F__3n5l_1	F	3n5l	1	0
41	F__3n5l_2	F	3n5l	2	0
42	F__3n5l_3	F	3n5l	3	0
43	F__3n5l_4	F	3n5l	4	1
44	F__3n5l_5	F	3n5l	5	0
45	F__1vky_0	F	1vky	0	0
46	F__1vky_1	F	1vky	1	0
47	F__1vky_2	F	1vky	2	0
48	F__1vky_3	F	1vky	3	0
49	F__1vky_4	F	1vky	4	1
50	F__1vky_5	F	1vky	5	0
51	F__4kwt_0	F	4kwt	0	0
52	F__4kwt_1	F	4kwt	1	0
53	F__4kwt_2	F	4kwt	2	0
54	F__4kwt_3	F	4kwt	3	0
55	F__4kwt_4	F	4kwt	4	0
56	F__4kwt_5	F	4kwt	5	0
57	F__4kwt_6	F	4kwt	6	0
58	F__4kwt_7	F	4kwt	7	0
59	F__4kwt_8	F	4kwt	8	0
60	F__4iin_0	F	4iin	0	1
61	F__4iin_1	F	4iin	1	1
62	F__4iin_2	F	4iin	2	0
63	F__4iin_3	F	4iin	3	0
64	F__4f3p_0	F	4f3p	0	0
65	F__4f3p_1	F	4f3p	1	0
66	F__4f3p_2	F	4f3p	2	0
67	F__4f3p_3	F	4f3p	3	0
68	F__3cjd_0	F	3cjd	0	0
69	F__3cjd_1	F	3cjd	1	1
70	F__3cjd_2	F	3cjd	2	0
71	F__3cjd_3	F	3cjd	3	0
72	F__3cjd_4	F	3cjd	4	1
73	F__3cjd_5	F	3cjd	5	0
74	F__3cjd_6	F	3cjd	6	0
75	F__3cjd_7	F	3cjd	7	1
76	F__3cjd_8	F	3cjd	8	0
77	F__3uw2_0	F	3uw2	0	0
78	F__3uw2_1	F	3uw2	1	0
79	F__3uw2_2	F	3uw2	2	0
80	F__3uw2_3	F	3uw2	3	0
81	F__3uw2_4	F	3uw2	4	0
82	F__3uw2_5	F	3uw2	5	0
83	F__1o54_0	F	1o54	0	0
84	F__1o54_1	F	1o54	1	0
85	F__1o54_2	F	1o54	2	0
86	F__1o54_3	F	1o54	3	0
87	F__1o54_4	F	1o54	4	0
88	F__1o54_5	F	1o54	5	0
89	F__1o54_6	F	1o54	6	0
90	F__1o54_7	F	1o54	7	0
91	F__1o54_8	F	1o54	8	0
92	F__1o54_9	F	1o54	9	0
93	F__1vlg_0	F	1vlg	0	0
94	F__1vlg_1	F	1vlg	1	0
95	F__1vlg_2	F	1vlg	2	0
96	F__1vlg_3	F	1vlg	3	0
97	F__1vlg_4	F	1vlg	4	1
98	F__1vlg_5	F	1vlg	5	1
99	F__3rrp_0	F	3rrp	0	1
100	F__3rrp_1	F	3rrp	1	1
101	F__3rrp_2	F	3rrp	2	1
102	F__3rrp_3	F	3rrp	3	1
103	I__3kre_0	I	3kre	0	0
104	I__3kre_1	I	3kre	1	0
105	I__3kre_2	I	3kre	2	0
106	I__3kre_3	I	3kre	3	0
107	I__3kre_4	I	3kre	4	0
108	I__3kre_5	I	3kre	5	1
109	I__3kre_6	I	3kre	6	0
110	I__3kre_7	I	3kre	7	0
111	I__3kre_8	I	3kre	8	0
112	F__2hti_0	F	2hti	0	0
113	F__2hti_1	F	2hti	1	0
114	F__2hti_2	F	2hti	2	0
115	F__2hti_3	F	2hti	3	0
116	F__3i09_0	F	3i09	0	0
117	F__3i09_1	F	3i09	1	0
118	F__3i09_2	F	3i09	2	1
119	F__3i09_3	F	3i09	3	1
120	F__3i09_4	F	3i09	4	0
121	F__3i09_5	F	3i09	5	0
122	F__3i09_6	F	3i09	6	0
123	F__3i09_7	F	3i09	7	0
124	F__3i09_8	F	3i09	8	0
125	F__4jg2_0	F	4jg2	0	0
126	F__4jg2_1	F	4jg2	1	0
127	F__4jg2_2	F	4jg2	2	0
128	F__4jg2_3	F	4jg2	3	0
129	F__4jg2_4	F	4jg2	4	0
130	F__4jg2_5	F	4jg2	5	0
131	F__4jg2_6	F	4jg2	6	0
132	F__4jg2_7	F	4jg2	7	0
133	F__4jg2_8	F	4jg2	8	0
134	F__4jg2_9	F	4jg2	9	0
135	F__4jg2_10	F	4jg2	10	0
136	F__4jg2_11	F	4jg2	11	0
137	F__4jg2_12	F	4jg2	12	0
138	F__4jg2_13	F	4jg2	13	0
139	F__5txu_0	F	5txu	0	0
140	F__5txu_1	F	5txu	1	0
141	F__5txu_2	F	5txu	2	0
142	F__5txu_3	F	5txu	3	1
143	F__5txu_4	F	5txu	4	0
144	F__5txu_5	F	5txu	5	0
145	F__4g5d_0	F	4g5d	0	0
146	F__4g5d_1	F	4g5d	1	0
147	F__4g5d_2	F	4g5d	2	0
148	F__4g5d_3	F	4g5d	3	0
149	F__4g5d_4	F	4g5d	4	0
150	F__4g5d_5	F	4g5d	5	0
151	F__4g5d_6	F	4g5d	6	0
152	F__4g5d_7	F	4g5d	7	0
153	F__4g5d_8	F	4g5d	8	0
154	F__3pzy_0	F	3pzy	0	0
155	F__3pzy_1	F	3pzy	1	0
156	F__3pzy_2	F	3pzy	2	0
157	F__3pzy_3	F	3pzy	3	0
158	F__3pzy_4	F	3pzy	4	1
159	F__3pzy_5	F	3pzy	5	0
160	F__3pzy_6	F	3pzy	6	0
161	F__3pzy_7	F	3pzy	7	1
162	F__3pzy_8	F	3pzy	8	0
163	I__4y7d_0	I	4y7d	0	0
164	I__4y7d_1	I	4y7d	1	0
165	I__4y7d_2	I	4y7d	2	0
166	I__4y7d_3	I	4y7d	3	0
167	I__4y7d_4	I	4y7d	4	0
168	I__4y7d_5	I	4y7d	5	0
169	I__4y7d_6	I	4y7d	6	0
170	I__4y7d_7	I	4y7d	7	0
171	I__4y7d_8	I	4y7d	8	0
172	I__4y7d_9	I	4y7d	9	0
173	I__4mbr_0	I	4mbr	0	0
174	I__4ecd_0	I	4ecd	0	0
175	I__4ecd_1	I	4ecd	1	1
176	I__4ecd_2	I	4ecd	2	0
177	I__4ecd_3	I	4ecd	3	0
178	F__2gvh_0	F	2gvh	0	0
179	F__2gvh_1	F	2gvh	1	0
180	F__2gvh_2	F	2gvh	2	0
181	F__2gvh_3	F	2gvh	3	0
182	I__5f7v_0	I	5f7v	0	0
183	I__5f7v_1	I	5f7v	1	0
184	I__5f7v_2	I	5f7v	2	0
185	I__5f7v_3	I	5f7v	3	0
186	I__5f7v_4	I	5f7v	4	0
187	I__5f7v_5	I	5f7v	5	0
188	I__5f7v_6	I	5f7v	6	0
189	I__5f7v_7	I	5f7v	7	0
190	I__5f7v_8	I	5f7v	8	0
191	I__5f7v_9	I	5f7v	9	0
192	I__5f7v_10	I	5f7v	10	0
193	I__5f7v_11	I	5f7v	11	0
194	I__5f7v_12	I	5f7v	12	0
195	F__2pwn_0	F	2pwn	0	0
196	F__2pwn_1	F	2pwn	1	0
197	F__2pwn_2	F	2pwn	2	0
198	F__2pwn_3	F	2pwn	3	0
199	F__2pwn_4	F	2pwn	4	1
200	F__2pwn_5	F	2pwn	5	0
201	F__3nuz_0	F	3nuz	0	0
202	F__3nuz_1	F	3nuz	1	0
203	F__3nuz_2	F	3nuz	2	0
204	F__3nuz_3	F	3nuz	3	0
205	F__3rih_0	F	3rih	0	1
206	F__3rih_1	F	3rih	1	1
207	F__3rih_2	F	3rih	2	1
208	F__3rih_3	F	3rih	3	0
209	F__3rih_4	F	3rih	4	1
210	F__3hmz_0	F	3hmz	0	0
211	F__3hmz_1	F	3hmz	1	0
212	F__3hmz_2	F	3hmz	2	0
213	F__3hmz_3	F	3hmz	3	0
214	F__3hmz_4	F	3hmz	4	0
215	F__3hmz_5	F	3hmz	5	0
216	F__3hmz_6	F	3hmz	6	0
217	F__3hmz_7	F	3hmz	7	1
218	F__3hmz_8	F	3hmz	8	0
219	F__3hmz_9	F	3hmz	9	0
220	F__3hmz_10	F	3hmz	10	0
221	F__4jm7_0	F	4jm7	0	0
222	F__4jm7_1	F	4jm7	1	0
223	F__4jm7_2	F	4jm7	2	0
224	F__4jm7_3	F	4jm7	3	0
225	F__4jm7_4	F	4jm7	4	1
226	F__4jm7_5	F	4jm7	5	0
227	F__4jm7_6	F	4jm7	6	0
228	F__4jm7_7	F	4jm7	7	1
229	F__4jm7_8	F	4jm7	8	0
230	F__4exr_0	F	4exr	0	0
231	F__4exr_1	F	4exr	1	0
232	F__4exr_2	F	4exr	2	0
233	F__4exr_3	F	4exr	3	0
234	F__4exr_4	F	4exr	4	0
235	F__4exr_5	F	4exr	5	0
236	F__4exr_6	F	4exr	6	0
237	F__4exr_7	F	4exr	7	0
238	F__4exr_8	F	4exr	8	0
239	I__4lzh_0	I	4lzh	0	0
240	I__4lzh_1	I	4lzh	1	0
241	I__4lzh_2	I	4lzh	2	0
242	I__4lzh_3	I	4lzh	3	0
243	I__4lzh_4	I	4lzh	4	0
244	I__4lzh_5	I	4lzh	5	0
245	I__4lzh_6	I	4lzh	6	0
246	F__5kob_0	F	5kob	0	0
247	F__5kob_1	F	5kob	1	0
248	F__5kob_2	F	5kob	2	0
249	F__5kob_3	F	5kob	3	0
250	F__5kob_4	F	5kob	4	0
251	F__5kob_5	F	5kob	5	0
252	F__5kob_6	F	5kob	6	0
253	F__5kob_7	F	5kob	7	0
254	F__5kob_8	F	5kob	8	0
255	F__5kob_9	F	5kob	9	0
256	F__3qth_0	F	3qth	0	0
257	F__3qth_1	F	3qth	1	0
258	F__3qth_2	F	3qth	2	0
259	F__3qth_3	F	3qth	3	0
260	F__3qth_4	F	3qth	4	1
261	I__4znm_0	I	4znm	0	0
262	I__4znm_1	I	4znm	1	0
263	I__4znm_2	I	4znm	2	0
264	I__4znm_3	I	4znm	3	0
265	I__4znm_4	I	4znm	4	0
266	I__4znm_5	I	4znm	5	0
267	F__4k2h_0	F	4k2h	0	0
268	F__4k2h_1	F	4k2h	1	0
269	F__4k2h_2	F	4k2h	2	0
270	F__4k2h_3	F	4k2h	3	0
271	F__4k2h_4	F	4k2h	4	1
272	F__5utu_0	F	5utu	0	0
273	F__5utu_1	F	5utu	1	0
274	F__5utu_2	F	5utu	2	0
275	F__2q8n_0	F	2q8n	0	0
276	F__2q8n_1	F	2q8n	1	0
277	F__2q8n_2	F	2q8n	2	0
278	F__2q8n_3	F	2q8n	3	0
279	F__2q8n_4	F	2q8n	4	0
280	F__2q8n_5	F	2q8n	5	0
281	F__2q8n_6	F	2q8n	6	0
282	F__2q8n_7	F	2q8n	7	0
283	F__2q8n_8	F	2q8n	8	0
284	I__3toz_0	I	3toz	0	0
285	I__3toz_1	I	3toz	1	0
286	I__3toz_2	I	3toz	2	0
287	I__3toz_3	I	3toz	3	0
288	I__3toz_4	I	3toz	4	1
289	I__4fey_0	I	4fey	0	0
290	I__4fey_1	I	4fey	1	0
291	I__4fey_2	I	4fey	2	0
292	I__4fey_3	I	4fey	3	0
293	I__3qwl_0	I	3qwl	0	0
294	I__3qwl_1	I	3qwl	1	0
295	I__3qwl_2	I	3qwl	2	0
296	I__3qwl_3	I	3qwl	3	0
297	I__3qwl_4	I	3qwl	4	1
298	I__3qwl_5	I	3qwl	5	0
299	I__3qwl_6	I	3qwl	6	0
300	I__3qwl_7	I	3qwl	7	1
301	F__4gak_0	F	4gak	0	0
302	F__4gak_1	F	4gak	1	1
303	F__4gak_2	F	4gak	2	0
304	F__4gak_3	F	4gak	3	0
305	F__4gak_4	F	4gak	4	1
306	F__4gak_5	F	4gak	5	0
307	F__4gak_6	F	4gak	6	0
308	F__4mow_0	F	4mow	0	0
309	F__4mow_1	F	4mow	1	0
310	F__4mow_2	F	4mow	2	0
311	F__4mow_3	F	4mow	3	0
312	F__4mow_4	F	4mow	4	0
313	F__4mow_5	F	4mow	5	0
314	F__5vxt_0	F	5vxt	0	0
315	F__5vxt_1	F	5vxt	1	0
316	F__5vxt_2	F	5vxt	2	0
317	F__5vxt_3	F	5vxt	3	0
318	F__5vxt_4	F	5vxt	4	0
319	F__5vxt_5	F	5vxt	5	0
320	F__5vxt_6	F	5vxt	6	0
321	F__5vxt_7	F	5vxt	7	0
322	F__5vxt_8	F	5vxt	8	0
323	F__3fkh_0	F	3fkh	0	0
324	F__3fkh_1	F	3fkh	1	0
325	F__3fkh_2	F	3fkh	2	0
326	F__3fkh_3	F	3fkh	3	0
327	F__5tu0_0	F	5tu0	0	0
328	F__5tu0_1	F	5tu0	1	0
329	F__5tu0_2	F	5tu0	2	0
330	F__5tu0_3	F	5tu0	3	0
331	F__5tu0_4	F	5tu0	4	0
332	F__5tu0_5	F	5tu0	5	0
333	F__5tu0_6	F	5tu0	6	0
334	F__2fvg_0	F	2fvg	0	0
335	F__2fvg_1	F	2fvg	1	0
336	F__2fvg_2	F	2fvg	2	0
337	F__2fvg_3	F	2fvg	3	0
338	F__2fvg_4	F	2fvg	4	0
339	F__2fvg_5	F	2fvg	5	0
340	F__3cin_0	F	3cin	0	1
341	F__3cin_1	F	3cin	1	1
342	F__3cin_2	F	3cin	2	0
343	F__3cin_3	F	3cin	3	0
344	F__3cin_4	F	3cin	4	1
345	F__3cin_5	F	3cin	5	0
346	F__3cin_6	F	3cin	6	0
347	F__3cin_7	F	3cin	7	1
348	F__3cin_8	F	3cin	8	0
349	F__3cin_9	F	3cin	9	0
350	F__5dll_0	F	5dll	0	0
351	F__5dll_1	F	5dll	1	1
352	F__5dll_2	F	5dll	2	0
353	F__5dll_3	F	5dll	3	0
354	F__5hgw_0	F	5hgw	0	0
355	F__5hgw_1	F	5hgw	1	0
356	F__5hgw_2	F	5hgw	2	0
357	F__5hgw_3	F	5hgw	3	0
358	F__5hgw_4	F	5hgw	4	1
359	F__5hgw_5	F	5hgw	5	0
360	F__5hgw_6	F	5hgw	6	0
361	F__5hgw_7	F	5hgw	7	0
362	F__5hgw_8	F	5hgw	8	0
363	F__5hgw_9	F	5hgw	9	0
364	I__3igx_0	I	3igx	0	0
365	I__3igx_1	I	3igx	1	0
366	I__3igx_2	I	3igx	2	0
367	I__3igx_3	I	3igx	3	0
368	I__3igx_4	I	3igx	4	0
369	I__3igx_5	I	3igx	5	0
370	I__3igx_6	I	3igx	6	0
371	I__3igx_7	I	3igx	7	0
372	I__3igx_8	I	3igx	8	0
373	F__3ury_0	F	3ury	0	0
374	F__3ury_1	F	3ury	1	1
375	F__3ury_2	F	3ury	2	0
376	F__3ury_3	F	3ury	3	0
377	F__3ury_4	F	3ury	4	0
378	F__3ury_5	F	3ury	5	0
379	F__3ury_6	F	3ury	6	0
380	F__3n5o_0	F	3n5o	0	0
381	F__3n5o_1	F	3n5o	1	0
382	F__3n5o_2	F	3n5o	2	0
383	F__3n5o_3	F	3n5o	3	0
384	F__3n5o_4	F	3n5o	4	0
385	F__3n5o_5	F	3n5o	5	0
386	F__3n5o_6	F	3n5o	6	0
387	F__3n5o_7	F	3n5o	7	0
388	F__3n5o_8	F	3n5o	8	0
389	I__3v18_0	I	3v18	0	0
390	I__3v18_1	I	3v18	1	0
391	I__3v18_2	I	3v18	2	0
392	I__3v18_3	I	3v18	3	0
393	F__4i8i_0	F	4i8i	0	0
394	F__4i8i_1	F	4i8i	1	1
395	F__4i8i_2	F	4i8i	2	0
396	F__4i8i_3	F	4i8i	3	1
397	F__4i8i_4	F	4i8i	4	1
398	F__4i8i_5	F	4i8i	5	0
399	F__4i8i_6	F	4i8i	6	0
400	F__4i8i_7	F	4i8i	7	1
401	F__4i8i_8	F	4i8i	8	0
402	F__4i8i_9	F	4i8i	9	0
403	F__4i8i_10	F	4i8i	10	0
404	F__4o5o_0	F	4o5o	0	0
405	F__4o5o_1	F	4o5o	1	1
406	F__4o5o_2	F	4o5o	2	0
407	F__4o5o_3	F	4o5o	3	0
408	F__4o5o_4	F	4o5o	4	1
409	F__4o5o_5	F	4o5o	5	0
410	F__4o5o_6	F	4o5o	6	0
411	F__4o5o_7	F	4o5o	7	1
412	F__4o5o_8	F	4o5o	8	0
413	F__4o5o_9	F	4o5o	9	0
414	F__4o5o_10	F	4o5o	10	0
415	F__4o5o_11	F	4o5o	11	1
416	F__4o5o_12	F	4o5o	12	0
417	I__4nea_0	I	4nea	0	0
418	I__4nea_1	I	4nea	1	0
419	I__4nea_2	I	4nea	2	0
420	I__4nea_3	I	4nea	3	0
421	I__4nea_4	I	4nea	4	1
422	I__4nea_5	I	4nea	5	0
423	I__4nea_6	I	4nea	6	0
424	I__5ez4_0	I	5ez4	0	0
425	I__5ez4_1	I	5ez4	1	0
426	I__5ez4_2	I	5ez4	2	0
427	I__5ez4_3	I	5ez4	3	0
428	I__5ez4_4	I	5ez4	4	0
429	F__3m83_0	F	3m83	0	0
430	F__3m83_1	F	3m83	1	0
431	F__3m83_2	F	3m83	2	0
432	F__3m83_3	F	3m83	3	0
433	F__3m83_4	F	3m83	4	1
434	F__1o5k_0	F	1o5k	0	0
435	F__1o5k_1	F	1o5k	1	0
436	F__1o5k_2	F	1o5k	2	0
437	F__1o5k_3	F	1o5k	3	0
438	F__1o5k_4	F	1o5k	4	0
439	F__1o5k_5	F	1o5k	5	0
440	F__1o5k_6	F	1o5k	6	0
441	F__1o5k_7	F	1o5k	7	0
442	F__1o5k_8	F	1o5k	8	0
443	F__5vrv_0	F	5vrv	0	0
444	F__5vrv_1	F	5vrv	1	0
445	F__5vrv_2	F	5vrv	2	0
446	F__5vrv_3	F	5vrv	3	0
447	F__5vrv_4	F	5vrv	4	1
448	I__4mbo_0	I	4mbo	0	0
449	I__4mbo_1	I	4mbo	1	0
450	I__4mbo_2	I	4mbo	2	0
451	I__4mbo_3	I	4mbo	3	0
452	I__4mbo_4	I	4mbo	4	1
453	I__4mbo_5	I	4mbo	5	0
454	I__4mbo_6	I	4mbo	6	0
455	I__4mbo_7	I	4mbo	7	1
456	I__4mbo_8	I	4mbo	8	0
457	I__4mbo_9	I	4mbo	9	0
458	I__4h3d_0	I	4h3d	0	0
459	I__4h3d_1	I	4h3d	1	1
460	I__4h3d_2	I	4h3d	2	0
461	I__4h3d_3	I	4h3d	3	0
462	I__4h3d_4	I	4h3d	4	0
463	I__4h3d_5	I	4h3d	5	0
464	F__4ucm_0	F	4ucm	0	0
465	F__4ucm_1	F	4ucm	1	0
466	F__4ucm_2	F	4ucm	2	0
467	F__4ucm_3	F	4ucm	3	0
468	I__3pgy_0	I	3pgy	0	0
469	I__3pgy_1	I	3pgy	1	0
470	I__3pgy_2	I	3pgy	2	0
471	I__3pgy_3	I	3pgy	3	0
472	I__3pgy_4	I	3pgy	4	0
473	I__3pgy_5	I	3pgy	5	0
474	I__3pgy_6	I	3pgy	6	0
475	F__3nf4_0	F	3nf4	0	1
476	F__3nf4_1	F	3nf4	1	1
477	F__3nf4_2	F	3nf4	2	0
478	F__3nf4_3	F	3nf4	3	0
479	I__4m8i_0	I	4m8i	0	0
480	I__4m8i_1	I	4m8i	1	0
481	I__4m8i_2	I	4m8i	2	0
482	I__4m8i_3	I	4m8i	3	0
483	I__4m8i_4	I	4m8i	4	0
484	I__4m8i_5	I	4m8i	5	0
485	I__4m8i_6	I	4m8i	6	0
486	I__4m8i_7	I	4m8i	7	0
487	I__4m8i_8	I	4m8i	8	0
488	I__4m8i_9	I	4m8i	9	0
489	I__4m8i_10	I	4m8i	10	0
490	I__4m8i_11	I	4m8i	11	0
491	I__4m8i_12	I	4m8i	12	0
492	F__3ty6_0	F	3ty6	0	1
493	F__3ty6_1	F	3ty6	1	0
494	F__3ty6_2	F	3ty6	2	0
495	F__3ty6_3	F	3ty6	3	0
496	I__5ev2_0	I	5ev2	0	0
497	I__5ev2_1	I	5ev2	1	0
498	I__5ev2_2	I	5ev2	2	0
499	I__5ev2_3	I	5ev2	3	0
500	I__5ev2_4	I	5ev2	4	1
501	I__5ev2_5	I	5ev2	5	1
502	I__5ev2_6	I	5ev2	6	0
503	I__5ev2_7	I	5ev2	7	1
504	I__5ev2_8	I	5ev2	8	0
505	F__1vl5_0	F	1vl5	0	0
506	F__1vl5_1	F	1vl5	1	1
507	F__1vl5_2	F	1vl5	2	0
508	F__1vl5_3	F	1vl5	3	0
509	F__1vl5_4	F	1vl5	4	1
510	F__1vl5_5	F	1vl5	5	0
511	F__1vl5_6	F	1vl5	6	0
512	F__1vl5_7	F	1vl5	7	1
513	F__1vl5_8	F	1vl5	8	0
514	F__3tcq_0	F	3tcq	0	0
515	F__3tcq_1	F	3tcq	1	0
516	F__3tcq_2	F	3tcq	2	0
517	F__3tcq_3	F	3tcq	3	0
518	F__3tcq_4	F	3tcq	4	1
519	F__3tcq_5	F	3tcq	5	0
520	F__3tcq_6	F	3tcq	6	0
521	F__3tcq_7	F	3tcq	7	1
522	F__3tcq_8	F	3tcq	8	0
523	F__3tcq_9	F	3tcq	9	0
524	F__5tj9_0	F	5tj9	0	0
525	F__5tj9_1	F	5tj9	1	0
526	F__5tj9_2	F	5tj9	2	0
527	F__5tj9_3	F	5tj9	3	0
528	I__5ie3_0	I	5ie3	0	0
529	I__5ie3_1	I	5ie3	1	0
530	I__5ie3_2	I	5ie3	2	0
531	I__5ie3_3	I	5ie3	3	0
532	I__5ie3_4	I	5ie3	4	0
533	I__5ie3_5	I	5ie3	5	0
534	I__5ie3_6	I	5ie3	6	0
535	I__5ie3_7	I	5ie3	7	0
536	I__4s1p_0	I	4s1p	0	0
537	I__4s1p_1	I	4s1p	1	0
538	I__4s1p_2	I	4s1p	2	0
539	I__4s1p_3	I	4s1p	3	0
540	I__4s1p_4	I	4s1p	4	0
541	I__4s1p_5	I	4s1p	5	0
542	I__4s1p_6	I	4s1p	6	0
543	I__4s1p_7	I	4s1p	7	0
544	I__4s1p_8	I	4s1p	8	0
545	I__4s1p_9	I	4s1p	9	0
546	I__4s1p_10	I	4s1p	10	0
547	I__4s1p_11	I	4s1p	11	0
548	F__4i08_0	F	4i08	0	1
549	F__4i08_1	F	4i08	1	0
550	F__4i08_2	F	4i08	2	1
551	F__4i08_3	F	4i08	3	0
552	F__4i08_4	F	4i08	4	1
553	F__3due_0	F	3due	0	0
554	F__3due_1	F	3due	1	0
555	F__3due_2	F	3due	2	0
556	F__3due_3	F	3due	3	0
557	F__3due_4	F	3due	4	0
558	F__3due_5	F	3due	5	0
559	F__3due_6	F	3due	6	0
560	F__3due_7	F	3due	7	0
561	F__3due_8	F	3due	8	0
562	I__3lu2_0	I	3lu2	0	0
563	I__3lu2_1	I	3lu2	1	0
564	I__3lu2_2	I	3lu2	2	0
565	I__3lu2_3	I	3lu2	3	0
566	I__3lu2_4	I	3lu2	4	0
567	F__5hqh_0	F	5hqh	0	0
568	F__5hqh_1	F	5hqh	1	0
569	F__5hqh_2	F	5hqh	2	0
570	F__5hqh_3	F	5hqh	3	0
571	F__5hqh_4	F	5hqh	4	0
572	F__5hqh_5	F	5hqh	5	0
573	F__5hqh_6	F	5hqh	6	0
574	F__5hqh_7	F	5hqh	7	0
575	F__5hqh_8	F	5hqh	8	0
576	F__5hqh_9	F	5hqh	9	0
577	F__5hqh_10	F	5hqh	10	0
578	F__5hqh_11	F	5hqh	11	0
579	F__5hqh_12	F	5hqh	12	0
580	F__5hqh_13	F	5hqh	13	0
581	I__4egr_0	I	4egr	0	0
582	I__4egr_1	I	4egr	1	0
583	I__4egr_2	I	4egr	2	0
584	I__4egr_3	I	4egr	3	0
585	I__3khp_0	I	3khp	0	0
586	I__3khp_1	I	3khp	1	0
587	I__3khp_2	I	3khp	2	0
588	I__3khp_3	I	3khp	3	0
589	F__4poi_0	F	4poi	0	1
590	F__4poi_1	F	4poi	1	1
591	F__4poi_2	F	4poi	2	0
592	F__4poi_3	F	4poi	3	0
593	F__6ay1_0	F	6ay1	0	0
594	F__6ay1_1	F	6ay1	1	0
595	F__6ay1_2	F	6ay1	2	0
596	F__6ay1_3	F	6ay1	3	0
597	F__6ay1_4	F	6ay1	4	0
598	F__4iuj_0	F	4iuj	0	0
599	F__4iuj_1	F	4iuj	1	0
600	F__4iuj_2	F	4iuj	2	0
601	F__4iuj_3	F	4iuj	3	0
602	F__4iuj_4	F	4iuj	4	0
603	F__4iuj_5	F	4iuj	5	0
604	F__4iuj_6	F	4iuj	6	0
605	F__3tl3_0	F	3tl3	0	0
606	F__3tl3_1	F	3tl3	1	0
607	F__3tl3_2	F	3tl3	2	0
608	F__3tl3_3	F	3tl3	3	0
609	F__3tl3_4	F	3tl3	4	1
610	F__3tl3_5	F	3tl3	5	0
611	F__3tl3_6	F	3tl3	6	0
612	F__3tl3_7	F	3tl3	7	1
613	F__3tl3_8	F	3tl3	8	0
614	I__3p4e_0	I	3p4e	0	0
615	I__3p4e_1	I	3p4e	1	0
616	I__3p4e_2	I	3p4e	2	0
617	I__3p4e_3	I	3p4e	3	0
618	I__3p4e_4	I	3p4e	4	0
619	I__3p4e_5	I	3p4e	5	0
620	I__3p4e_6	I	3p4e	6	0
621	I__3p4e_7	I	3p4e	7	0
622	I__3p4e_8	I	3p4e	8	0
623	F__3n74_0	F	3n74	0	0
624	F__3n74_1	F	3n74	1	0
625	F__3n74_2	F	3n74	2	0
626	F__3n74_3	F	3n74	3	0
627	F__3n74_4	F	3n74	4	1
628	I__5tcj_0	I	5tcj	0	0
629	I__5tcj_1	I	5tcj	1	0
630	I__5tcj_2	I	5tcj	2	0
631	I__5tcj_3	I	5tcj	3	0
632	F__3oq8_0	F	3oq8	0	0
633	F__3oq8_1	F	3oq8	1	0
634	F__3oq8_2	F	3oq8	2	0
635	F__3oq8_3	F	3oq8	3	0
636	F__4kz4_0	F	4kz4	0	1
637	F__4kz4_1	F	4kz4	1	0
638	F__4kz4_2	F	4kz4	2	0
639	F__4kz4_3	F	4kz4	3	0
640	F__4kz4_4	F	4kz4	4	1
641	F__4kz4_5	F	4kz4	5	0
642	F__4kz4_6	F	4kz4	6	0
643	F__4kz4_7	F	4kz4	7	1
644	F__4kz4_8	F	4kz4	8	0
645	F__4kz4_9	F	4kz4	9	0
646	F__4kz4_10	F	4kz4	10	0
647	F__4kz4_11	F	4kz4	11	0
648	F__4kz4_12	F	4kz4	12	0
649	I__3r38_0	I	3r38	0	0
650	I__3r38_1	I	3r38	1	1
651	I__3r38_2	I	3r38	2	0
652	I__3r38_3	I	3r38	3	0
653	F__5u2k_0	F	5u2k	0	0
654	F__5u2k_1	F	5u2k	1	0
655	F__5u2k_2	F	5u2k	2	0
656	F__5u2k_3	F	5u2k	3	0
657	F__5u2k_4	F	5u2k	4	0
658	F__5u2k_5	F	5u2k	5	0
659	F__5u2k_6	F	5u2k	6	0
660	F__5u2k_7	F	5u2k	7	0
661	F__5u2k_8	F	5u2k	8	0
662	F__5u2k_9	F	5u2k	9	0
663	F__5u2k_10	F	5u2k	10	0
664	F__5u2k_11	F	5u2k	11	0
665	F__5u2k_12	F	5u2k	12	0
666	I__3q94_0	I	3q94	0	0
667	I__3q94_1	I	3q94	1	0
668	I__3q94_2	I	3q94	2	0
669	I__3q94_3	I	3q94	3	0
670	I__4ki3_0	I	4ki3	0	0
671	I__4ki3_1	I	4ki3	1	0
672	I__4ki3_2	I	4ki3	2	0
673	I__4ki3_3	I	4ki3	3	0
674	I__4ki3_4	I	4ki3	4	1
675	I__4ki3_5	I	4ki3	5	0
676	I__4ki3_6	I	4ki3	6	0
677	I__4ki3_7	I	4ki3	7	1
678	I__4ki3_8	I	4ki3	8	0
679	I__4ki3_9	I	4ki3	9	0
680	F__3mc4_0	F	3mc4	0	0
681	F__3mc4_1	F	3mc4	1	0
682	F__3mc4_2	F	3mc4	2	0
683	F__3mc4_3	F	3mc4	3	0
684	F__3mc4_4	F	3mc4	4	0
685	F__3mc4_5	F	3mc4	5	0
686	F__4qm1_0	F	4qm1	0	0
687	F__4qm1_1	F	4qm1	1	1
688	F__4qm1_2	F	4qm1	2	0
689	F__1vrg_0	F	1vrg	0	0
690	F__1vrg_1	F	1vrg	1	0
691	F__1vrg_2	F	1vrg	2	0
692	F__1vrg_3	F	1vrg	3	0
693	F__4ywr_0	F	4ywr	0	0
694	F__4ywr_1	F	4ywr	1	1
695	F__4ywr_2	F	4ywr	2	0
696	F__4ywr_3	F	4ywr	3	0
697	F__4ywr_4	F	4ywr	4	1
698	F__4ywr_5	F	4ywr	5	0
699	F__4ywr_6	F	4ywr	6	0
700	F__4ywr_7	F	4ywr	7	1
701	F__4ywr_8	F	4ywr	8	0
702	F__4ywr_9	F	4ywr	9	0
703	F__3hty_0	F	3hty	0	0
704	F__3hty_1	F	3hty	1	0
705	F__3hty_2	F	3hty	2	0
706	F__3hty_3	F	3hty	3	0
707	F__3hty_4	F	3hty	4	0
708	F__3hty_5	F	3hty	5	0
709	F__3vh8_0	F	3vh8	0	0
710	F__3vh8_1	F	3vh8	1	0
711	F__3vh8_2	F	3vh8	2	0
712	F__3vh8_3	F	3vh8	3	0
713	F__3vh8_4	F	3vh8	4	0
714	F__3vh8_5	F	3vh8	5	0
715	F__3vh8_6	F	3vh8	6	0
716	F__3vh8_7	F	3vh8	7	0
717	F__3vh8_8	F	3vh8	8	0
718	I__3okf_0	I	3okf	0	0
719	I__3okf_1	I	3okf	1	0
720	I__3okf_2	I	3okf	2	0
721	I__3okf_3	I	3okf	3	0
722	F__5bt8_0	F	5bt8	0	0
723	F__5bt8_1	F	5bt8	1	1
724	F__5bt8_2	F	5bt8	2	0
725	F__5bt8_3	F	5bt8	3	0
726	F__2huj_0	F	2huj	0	0
727	F__2huj_1	F	2huj	1	1
728	F__2huj_2	F	2huj	2	0
729	F__2huj_3	F	2huj	3	0
730	F__2huj_4	F	2huj	4	1
731	F__2huj_5	F	2huj	5	0
732	F__2huj_6	F	2huj	6	0
733	F__2huj_7	F	2huj	7	1
734	F__2huj_8	F	2huj	8	0
735	I__3qm2_0	I	3qm2	0	0
736	I__3qm2_1	I	3qm2	1	0
737	I__3qm2_2	I	3qm2	2	0
738	I__3qm2_3	I	3qm2	3	0
739	F__1vl1_0	F	1vl1	0	0
740	F__1vl1_1	F	1vl1	1	0
741	F__1vl1_2	F	1vl1	2	0
742	F__1vl1_3	F	1vl1	3	0
743	F__1vl1_4	F	1vl1	4	0
744	F__1vl1_5	F	1vl1	5	0
745	F__1vl1_6	F	1vl1	6	0
746	F__1vl1_7	F	1vl1	7	0
747	F__1vl1_8	F	1vl1	8	0
748	F__1vl1_9	F	1vl1	9	0
749	F__4jxu_0	F	4jxu	0	1
750	F__4jxu_1	F	4jxu	1	1
751	F__4jxu_2	F	4jxu	2	0
752	F__4jxu_3	F	4jxu	3	0
753	F__3v48_0	F	3v48	0	0
754	F__3v48_1	F	3v48	1	0
755	F__3v48_2	F	3v48	2	0
756	F__3v48_3	F	3v48	3	0
757	F__3v48_4	F	3v48	4	0
758	I__2prx_0	I	2prx	0	0
759	I__2prx_1	I	2prx	1	0
760	I__2prx_2	I	2prx	2	0
761	I__2prx_3	I	2prx	3	0
762	I__2prx_4	I	2prx	4	0
763	I__2prx_5	I	2prx	5	0
764	I__2prx_6	I	2prx	6	0
765	I__2prx_7	I	2prx	7	0
766	I__2prx_8	I	2prx	8	0
767	I__2prx_9	I	2prx	9	0
768	I__2prx_10	I	2prx	10	0
769	F__2xvk_0	F	2xvk	0	0
770	F__2xvk_1	F	2xvk	1	0
771	F__2xvk_2	F	2xvk	2	0
772	F__2xvk_3	F	2xvk	3	0
773	F__3s82_0	F	3s82	0	0
774	F__3s82_1	F	3s82	1	1
775	F__3s82_2	F	3s82	2	0
776	F__3s82_3	F	3s82	3	0
777	F__3s82_4	F	3s82	4	1
778	F__3s82_5	F	3s82	5	0
779	F__3s82_6	F	3s82	6	0
780	F__3s82_7	F	3s82	7	1
781	F__3s82_8	F	3s82	8	0
782	F__3lay_0	F	3lay	0	0
783	F__3lay_1	F	3lay	1	0
784	F__3lay_2	F	3lay	2	0
785	F__3slb_0	F	3slb	0	0
786	F__3slb_1	F	3slb	1	1
787	F__3slb_2	F	3slb	2	0
788	F__3slb_3	F	3slb	3	0
789	F__3slb_4	F	3slb	4	1
790	F__3slb_5	F	3slb	5	1
791	F__3r9p_0	F	3r9p	0	0
792	F__3r9p_1	F	3r9p	1	0
793	F__3r9p_2	F	3r9p	2	0
794	F__3r9p_3	F	3r9p	3	0
795	F__3r9p_4	F	3r9p	4	0
796	F__3r9p_5	F	3r9p	5	0
797	F__3r9p_6	F	3r9p	6	0
798	F__2gi3_0	F	2gi3	0	0
799	F__2gi3_1	F	2gi3	1	0
800	F__2gi3_2	F	2gi3	2	0
801	F__2gi3_3	F	2gi3	3	0
802	F__2gi3_4	F	2gi3	4	0
803	F__2gi3_5	F	2gi3	5	1
804	F__2gi3_6	F	2gi3	6	0
805	F__2gi3_7	F	2gi3	7	0
806	F__2gi3_8	F	2gi3	8	0
807	F__1vke_0	F	1vke	0	0
808	F__1vke_1	F	1vke	1	0
809	F__1vke_2	F	1vke	2	0
810	F__1vke_3	F	1vke	3	0
811	F__1vke_4	F	1vke	4	0
812	F__1vke_5	F	1vke	5	0
813	F__1vke_6	F	1vke	6	0
814	F__1vke_7	F	1vke	7	0
815	F__1vke_8	F	1vke	8	0
816	F__1vke_9	F	1vke	9	0
817	I__4nu9_0	I	4nu9	0	0
818	I__4nu9_1	I	4nu9	1	1
819	I__4nu9_2	I	4nu9	2	0
820	I__4nu9_3	I	4nu9	3	0
821	I__4q88_0	I	4q88	0	0
822	I__4q88_1	I	4q88	1	0
823	I__4q88_2	I	4q88	2	0
824	I__4q88_3	I	4q88	3	0
825	I__4q88_4	I	4q88	4	0
826	I__4q88_5	I	4q88	5	0
827	I__4q88_6	I	4q88	6	0
828	I__4q88_7	I	4q88	7	0
829	I__4q88_8	I	4q88	8	0
830	I__4q88_9	I	4q88	9	0
831	I__4q88_10	I	4q88	10	0
832	I__4q88_11	I	4q88	11	0
833	I__4q88_12	I	4q88	12	0
834	I__4q88_13	I	4q88	13	0
835	I__4q88_14	I	4q88	14	0
836	I__4q88_15	I	4q88	15	0
837	I__4q88_16	I	4q88	16	0
838	I__4q88_17	I	4q88	17	0
839	I__4q88_18	I	4q88	18	0
840	I__4q88_19	I	4q88	19	0
841	I__4q88_20	I	4q88	20	0
842	F__3qrh_0	F	3qrh	0	0
843	F__3qrh_1	F	3qrh	1	0
844	F__3qrh_2	F	3qrh	2	0
845	F__3qrh_3	F	3qrh	3	0
846	F__3qrh_4	F	3qrh	4	1
847	F__3qrh_5	F	3qrh	5	1
848	I__4egd_0	I	4egd	0	0
849	I__4egd_1	I	4egd	1	0
850	I__4egd_2	I	4egd	2	0
851	I__4egd_3	I	4egd	3	0
852	I__4egd_4	I	4egd	4	0
853	I__4egd_5	I	4egd	5	0
854	I__4egd_6	I	4egd	6	0
855	I__4egd_7	I	4egd	7	0
856	I__4egd_8	I	4egd	8	0
857	F__3tcr_0	F	3tcr	0	1
858	F__3tcr_1	F	3tcr	1	1
859	F__3tcr_2	F	3tcr	2	1
860	F__3tcr_3	F	3tcr	3	1
861	F__5ez3_0	F	5ez3	0	0
862	F__5ez3_1	F	5ez3	1	0
863	F__5ez3_2	F	5ez3	2	0
864	F__5ez3_3	F	5ez3	3	0
865	F__5ez3_4	F	5ez3	4	0
866	F__4grd_0	F	4grd	0	0
867	F__4grd_1	F	4grd	1	0
868	F__4grd_2	F	4grd	2	0
869	F__4grd_3	F	4grd	3	0
870	F__4grd_4	F	4grd	4	0
871	F__4grd_5	F	4grd	5	0
872	F__4grd_6	F	4grd	6	0
873	F__4grd_7	F	4grd	7	0
874	F__4grd_8	F	4grd	8	0
875	F__5e31_0	F	5e31	0	0
876	F__5e31_1	F	5e31	1	1
877	F__5e31_2	F	5e31	2	0
878	F__5e31_3	F	5e31	3	1
879	F__5tls_0	F	5tls	0	0
880	F__5tls_1	F	5tls	1	1
881	F__5tls_2	F	5tls	2	0
882	F__5tls_3	F	5tls	3	0
883	F__1vkh_0	F	1vkh	0	0
884	F__1vkh_1	F	1vkh	1	0
885	F__1vkh_2	F	1vkh	2	0
886	F__1vkh_3	F	1vkh	3	0
887	F__1vkh_4	F	1vkh	4	0
888	F__1vkh_5	F	1vkh	5	0
889	F__1vkh_6	F	1vkh	6	0
890	F__1vkh_7	F	1vkh	7	0
891	F__1vkh_8	F	1vkh	8	0
892	F__3eof_0	F	3eof	0	0
893	F__3eof_1	F	3eof	1	0
894	F__3eof_2	F	3eof	2	0
895	F__3eof_3	F	3eof	3	0
896	F__3eof_4	F	3eof	4	1
897	F__3eof_5	F	3eof	5	0
898	I__4pv4_0	I	4pv4	0	0
899	I__4pv4_1	I	4pv4	1	0
900	I__4pv4_2	I	4pv4	2	0
901	I__4pv4_3	I	4pv4	3	0
902	I__4pv4_4	I	4pv4	4	0
903	I__4pv4_5	I	4pv4	5	0
904	I__4pv4_6	I	4pv4	6	0
905	I__4pv4_7	I	4pv4	7	0
906	I__4pv4_8	I	4pv4	8	0
907	F__4isc_0	F	4isc	0	0
908	F__4isc_1	F	4isc	1	1
909	F__4isc_2	F	4isc	2	0
910	F__3he2_0	F	3he2	0	1
911	F__3he2_1	F	3he2	1	1
912	F__3he2_2	F	3he2	2	0
913	F__3he2_3	F	3he2	3	0
914	F__2qec_0	F	2qec	0	0
915	F__2qec_1	F	2qec	1	0
916	F__2qec_2	F	2qec	2	0
917	F__2qec_3	F	2qec	3	0
918	F__2qec_4	F	2qec	4	1
919	F__2qec_5	F	2qec	5	1
920	F__2qec_6	F	2qec	6	0
921	F__4mjg_0	F	4mjg	0	0
922	F__4mjg_1	F	4mjg	1	0
923	F__4mjg_2	F	4mjg	2	0
924	F__5dlc_0	F	5dlc	0	0
925	F__5dlc_1	F	5dlc	1	0
926	F__5dlc_2	F	5dlc	2	0
927	F__3bfm_0	F	3bfm	0	0
928	F__3bfm_1	F	3bfm	1	0
929	F__3bfm_2	F	3bfm	2	0
930	F__3bfm_3	F	3bfm	3	0
931	F__3bfm_4	F	3bfm	4	1
932	F__3bfm_5	F	3bfm	5	0
933	F__3bfm_6	F	3bfm	6	0
934	F__3bfm_7	F	3bfm	7	1
935	F__3bfm_8	F	3bfm	8	0
936	F__3bfm_9	F	3bfm	9	0
937	F__4jrh_0	F	4jrh	0	0
938	F__4jrh_1	F	4jrh	1	0
939	F__4jrh_2	F	4jrh	2	0
940	F__4jrh_3	F	4jrh	3	0
941	F__4jrh_4	F	4jrh	4	0
942	F__4xwi_0	F	4xwi	0	0
943	F__4xwi_1	F	4xwi	1	0
944	F__4xwi_2	F	4xwi	2	0
945	F__4xwi_3	F	4xwi	3	0
946	F__4xwi_4	F	4xwi	4	0
947	F__4xwi_5	F	4xwi	5	0
948	F__4xwi_6	F	4xwi	6	0
949	I__5jvj_0	I	5jvj	0	0
950	I__5jvj_1	I	5jvj	1	0
951	I__5jvj_2	I	5jvj	2	0
952	F__3m6l_0	F	3m6l	0	0
953	F__3m6l_1	F	3m6l	1	0
954	F__3m6l_2	F	3m6l	2	0
955	F__3m6l_3	F	3m6l	3	0
956	F__3m6l_4	F	3m6l	4	0
957	F__3m6l_5	F	3m6l	5	0
958	F__3m6l_6	F	3m6l	6	0
959	F__3m6l_7	F	3m6l	7	0
960	F__3m6l_8	F	3m6l	8	0
961	F__3m6l_9	F	3m6l	9	0
962	I__5izn_0	I	5izn	0	0
963	I__5izn_1	I	5izn	1	0
964	I__5izn_2	I	5izn	2	0
965	I__5izn_3	I	5izn	3	0
966	I__5f7u_0	I	5f7u	0	0
967	I__5f7u_1	I	5f7u	1	0
968	I__5f7u_2	I	5f7u	2	0
969	I__5f7u_3	I	5f7u	3	0
970	I__5f7u_4	I	5f7u	4	0
971	I__5f7u_5	I	5f7u	5	0
972	I__5f7u_6	I	5f7u	6	0
973	I__5f7u_7	I	5f7u	7	0
974	I__5f7u_8	I	5f7u	8	0
975	I__5f7u_9	I	5f7u	9	0
976	I__3v4g_0	I	3v4g	0	0
977	I__3v4g_1	I	3v4g	1	0
978	I__3v4g_2	I	3v4g	2	0
979	I__3v4g_3	I	3v4g	3	0
980	I__3v4g_4	I	3v4g	4	0
981	I__3v4g_5	I	3v4g	5	0
982	I__3v4g_6	I	3v4g	6	0
983	I__3v4g_7	I	3v4g	7	0
984	I__3v4g_8	I	3v4g	8	0
985	I__3v4g_9	I	3v4g	9	0
986	F__4k3z_0	F	4k3z	0	0
987	F__4k3z_1	F	4k3z	1	0
988	F__4k3z_2	F	4k3z	2	0
989	F__4k3z_3	F	4k3z	3	0
990	F__4k3z_4	F	4k3z	4	0
991	F__4k3z_5	F	4k3z	5	0
992	I__5dib_0	I	5dib	0	0
993	I__5dib_1	I	5dib	1	0
994	I__5dib_2	I	5dib	2	0
995	I__5dib_3	I	5dib	3	0
996	F__3h1s_0	F	3h1s	0	0
997	F__3h1s_1	F	3h1s	1	0
998	F__3h1s_2	F	3h1s	2	0
999	F__3h1s_3	F	3h1s	3	0
1000	F__3h1s_4	F	3h1s	4	0
1001	F__3h1s_5	F	3h1s	5	0
1002	F__3h1s_6	F	3h1s	6	0
1003	F__4pzk_0	F	4pzk	0	0
1004	F__4pzk_1	F	4pzk	1	0
1005	F__4pzk_2	F	4pzk	2	0
1006	F__4pzk_3	F	4pzk	3	0
1007	F__4pzk_4	F	4pzk	4	0
1008	F__4pzk_5	F	4pzk	5	0
1009	F__4pzk_6	F	4pzk	6	0
1010	F__4pzk_7	F	4pzk	7	0
1011	F__4pzk_8	F	4pzk	8	0
1012	F__4pzk_9	F	4pzk	9	0
1013	F__4pzk_10	F	4pzk	10	0
1014	I__3roi_0	I	3roi	0	0
1015	I__3roi_1	I	3roi	1	0
1016	I__3roi_2	I	3roi	2	0
1017	I__3roi_3	I	3roi	3	0
1018	I__3roi_4	I	3roi	4	1
1019	F__5vl1_0	F	5vl1	0	0
1020	F__5vl1_1	F	5vl1	1	0
1021	F__5vl1_2	F	5vl1	2	0
1022	F__5tow_0	F	5tow	0	0
1023	F__5tow_1	F	5tow	1	0
1024	F__5tow_2	F	5tow	2	0
1025	F__5tow_3	F	5tow	3	0
1026	F__5tow_4	F	5tow	4	0
1027	F__5tow_5	F	5tow	5	0
1028	F__5tow_6	F	5tow	6	0
1029	F__5tow_7	F	5tow	7	0
1030	F__5tow_8	F	5tow	8	0
1031	F__4eit_0	F	4eit	0	0
1032	F__4eit_1	F	4eit	1	0
1033	F__4eit_2	F	4eit	2	0
1034	F__4eit_3	F	4eit	3	0
1035	F__3qfe_0	F	3qfe	0	1
1036	F__3qfe_1	F	3qfe	1	1
1037	F__3qfe_2	F	3qfe	2	1
1038	F__3qfe_3	F	3qfe	3	1
1039	F__2qtq_0	F	2qtq	0	0
1040	F__2qtq_1	F	2qtq	1	0
1041	F__2qtq_2	F	2qtq	2	0
1042	F__2qtq_3	F	2qtq	3	0
1043	F__2qtq_4	F	2qtq	4	1
1044	F__2qtq_5	F	2qtq	5	0
1045	F__2qtq_6	F	2qtq	6	0
1046	F__2qtq_7	F	2qtq	7	1
1047	F__2qtq_8	F	2qtq	8	0
1048	F__4pwz_0	F	4pwz	0	0
1049	F__4pwz_1	F	4pwz	1	0
1050	F__4pwz_2	F	4pwz	2	0
1051	F__4pwz_3	F	4pwz	3	0
1052	F__4pwz_4	F	4pwz	4	0
1053	F__4pwz_5	F	4pwz	5	0
1054	F__4pwz_6	F	4pwz	6	0
1055	F__4pwz_7	F	4pwz	7	0
1056	F__4pwz_8	F	4pwz	8	0
1057	F__5dxd_0	F	5dxd	0	0
1058	F__5dxd_1	F	5dxd	1	0
1059	F__5dxd_2	F	5dxd	2	0
1060	F__5dxd_3	F	5dxd	3	0
1061	F__5dxd_4	F	5dxd	4	1
1062	F__5dxd_5	F	5dxd	5	0
1063	F__5dxd_6	F	5dxd	6	0
1064	F__5dxd_7	F	5dxd	7	0
1065	F__5dxd_8	F	5dxd	8	0
1066	F__5dxd_9	F	5dxd	9	0
1067	F__3nrs_0	F	3nrs	0	0
1068	F__3nrs_1	F	3nrs	1	0
1069	F__3nrs_2	F	3nrs	2	0
1070	F__3nrs_3	F	3nrs	3	0
1071	F__3nrs_4	F	3nrs	4	0
1072	F__3nrs_5	F	3nrs	5	0
1073	F__3nrs_6	F	3nrs	6	0
1074	F__3nrs_7	F	3nrs	7	0
1075	F__3nrs_8	F	3nrs	8	0
1076	I__3te9_0	I	3te9	0	0
1077	I__3te9_1	I	3te9	1	0
1078	I__3te9_2	I	3te9	2	0
1079	I__3te9_3	I	3te9	3	0
1080	I__3te9_4	I	3te9	4	0
1081	I__3te9_5	I	3te9	5	0
1082	I__3te9_6	I	3te9	6	0
1083	I__3te9_7	I	3te9	7	0
1084	I__3te9_8	I	3te9	8	0
1085	F__4weq_0	F	4weq	0	0
1086	F__4weq_1	F	4weq	1	0
1087	F__4weq_2	F	4weq	2	0
1088	F__4weq_3	F	4weq	3	0
1089	F__4weq_4	F	4weq	4	0
1090	F__4weq_5	F	4weq	5	0
1091	I__5jnv_0	I	5jnv	0	0
1092	I__5jnv_1	I	5jnv	1	0
1093	I__5jnv_2	I	5jnv	2	0
1094	I__5jnv_3	I	5jnv	3	0
1095	I__5jnv_4	I	5jnv	4	0
1096	I__5jnv_5	I	5jnv	5	0
1097	I__5jnv_6	I	5jnv	6	0
1098	I__5jnv_7	I	5jnv	7	0
1099	I__5jnv_8	I	5jnv	8	0
1100	I__5jnv_9	I	5jnv	9	0
1101	F__3sg1_0	F	3sg1	0	0
1102	F__3sg1_1	F	3sg1	1	0
1103	F__3sg1_2	F	3sg1	2	0
1104	F__3sg1_3	F	3sg1	3	0
1105	F__2rfr_0	F	2rfr	0	0
1106	F__2rfr_1	F	2rfr	1	0
1107	F__2rfr_2	F	2rfr	2	0
1108	F__2rfr_3	F	2rfr	3	0
1109	F__2rfr_4	F	2rfr	4	1
1110	F__2rfr_5	F	2rfr	5	0
1111	F__2rfr_6	F	2rfr	6	0
1112	F__2rfr_7	F	2rfr	7	0
1113	F__2rfr_8	F	2rfr	8	0
1114	F__2rfr_9	F	2rfr	9	0
1115	F__2rfr_10	F	2rfr	10	0
1116	F__2rfr_11	F	2rfr	11	0
1117	F__2rfr_12	F	2rfr	12	0
1118	F__2rfr_13	F	2rfr	13	0
1119	F__2rfr_14	F	2rfr	14	0
1120	F__2rfr_15	F	2rfr	15	0
1121	F__2rfr_16	F	2rfr	16	0
1122	F__2rfr_17	F	2rfr	17	0
1123	F__2ozg_0	F	2ozg	0	0
1124	F__2ozg_1	F	2ozg	1	0
1125	F__2ozg_2	F	2ozg	2	0
1126	F__2ozg_3	F	2ozg	3	0
1127	F__2ozg_4	F	2ozg	4	1
1128	F__2ozg_5	F	2ozg	5	1
1129	I__4l7i_0	I	4l7i	0	0
1130	I__4l7i_1	I	4l7i	1	0
1131	I__4l7i_2	I	4l7i	2	0
1132	I__4l7i_3	I	4l7i	3	0
1133	I__4l7i_4	I	4l7i	4	0
1134	F__1o13_0	F	1o13	0	0
1135	F__1o13_1	F	1o13	1	0
1136	F__1o13_2	F	1o13	2	0
1137	F__1o13_3	F	1o13	3	0
1138	F__1o13_4	F	1o13	4	0
1139	F__1o13_5	F	1o13	5	0
1140	F__1o13_6	F	1o13	6	0
1141	F__1o13_7	F	1o13	7	0
1142	F__1o13_8	F	1o13	8	0
1143	I__5hxm_0	I	5hxm	0	0
1144	I__5hxm_1	I	5hxm	1	0
1145	I__5hxm_2	I	5hxm	2	0
1146	I__5hxm_3	I	5hxm	3	0
1147	I__5hxm_4	I	5hxm	4	1
1148	I__5hxm_5	I	5hxm	5	0
1149	I__5hxm_6	I	5hxm	6	0
1150	F__4ntl_0	F	4ntl	0	0
1151	F__4ntl_1	F	4ntl	1	1
1152	F__4ntl_2	F	4ntl	2	0
1153	F__4ntl_3	F	4ntl	3	0
1154	F__4ntl_4	F	4ntl	4	1
1155	F__4ntl_5	F	4ntl	5	0
1156	F__4ntl_6	F	4ntl	6	0
1157	F__4ntl_7	F	4ntl	7	1
1158	F__4ntl_8	F	4ntl	8	0
1159	F__3uoh_0	F	3uoh	0	0
1160	F__3uoh_1	F	3uoh	1	0
1161	F__3uoh_2	F	3uoh	2	0
1162	F__3cmb_0	F	3cmb	0	0
1163	F__3cmb_1	F	3cmb	1	0
1164	F__3cmb_2	F	3cmb	2	1
1165	F__3cmb_3	F	3cmb	3	0
1166	F__3cmb_4	F	3cmb	4	1
1167	F__3cmb_5	F	3cmb	5	0
1168	F__3cmb_6	F	3cmb	6	0
1169	F__3cmb_7	F	3cmb	7	0
1170	F__3cmb_8	F	3cmb	8	0
1171	F__3cmb_9	F	3cmb	9	0
1172	F__3qcz_0	F	3qcz	0	0
1173	F__3qcz_1	F	3qcz	1	0
1174	F__3qcz_2	F	3qcz	2	0
1175	F__3qcz_3	F	3qcz	3	0
1176	F__3qcz_4	F	3qcz	4	0
1177	F__3qcz_5	F	3qcz	5	0
1178	F__3hba_0	F	3hba	0	1
1179	F__3hba_1	F	3hba	1	1
1180	F__3hba_2	F	3hba	2	0
1181	F__3hba_3	F	3hba	3	0
1182	F__3hba_4	F	3hba	4	1
1183	F__3hba_5	F	3hba	5	0
1184	I__3l4e_0	I	3l4e	0	0
1185	I__3l4e_1	I	3l4e	1	0
1186	I__3l4e_2	I	3l4e	2	0
1187	I__3l4e_3	I	3l4e	3	0
1188	I__3l4e_4	I	3l4e	4	0
1189	I__3l4e_5	I	3l4e	5	0
1190	I__3l4e_6	I	3l4e	6	0
1191	I__3l4e_7	I	3l4e	7	0
1192	I__3l4e_8	I	3l4e	8	0
1193	I__3l4e_9	I	3l4e	9	0
1194	I__3l4e_10	I	3l4e	10	0
1195	I__4mwa_0	I	4mwa	0	0
1196	I__4mwa_1	I	4mwa	1	0
1197	I__4mwa_2	I	4mwa	2	0
1198	I__4mwa_3	I	4mwa	3	0
1199	I__4mwa_4	I	4mwa	4	0
1200	I__4mwa_5	I	4mwa	5	0
1201	I__4mwa_6	I	4mwa	6	0
1202	I__4mwa_7	I	4mwa	7	0
1203	I__4mwa_8	I	4mwa	8	0
1204	F__4jwp_0	F	4jwp	0	0
1205	F__4jwp_1	F	4jwp	1	1
1206	F__4jwp_2	F	4jwp	2	1
1207	F__4jwp_3	F	4jwp	3	0
1208	F__4jwp_4	F	4jwp	4	0
1209	F__4jwp_5	F	4jwp	5	0
1210	I__5tcg_0	I	5tcg	0	0
1211	I__5tcg_1	I	5tcg	1	0
1212	I__5tcg_2	I	5tcg	2	0
1213	I__5tcg_3	I	5tcg	3	0
1214	F__3khi_0	F	3khi	0	0
1215	F__3khi_1	F	3khi	1	0
1216	F__3khi_2	F	3khi	2	0
1217	F__3khi_3	F	3khi	3	0
1218	F__3khi_4	F	3khi	4	0
1219	F__3khi_5	F	3khi	5	0
1220	F__2hbo_0	F	2hbo	0	0
1221	F__2hbo_1	F	2hbo	1	0
1222	F__2hbo_2	F	2hbo	2	0
1223	F__2hbo_3	F	2hbo	3	0
1224	F__2hbo_4	F	2hbo	4	0
1225	F__2hbo_5	F	2hbo	5	0
1226	F__2hbo_6	F	2hbo	6	0
1227	F__2hbo_7	F	2hbo	7	0
1228	F__2hbo_8	F	2hbo	8	0
1229	I__3roh_0	I	3roh	0	0
1230	I__3roh_1	I	3roh	1	0
1231	I__3roh_2	I	3roh	2	0
1232	F__4f4a_0	F	4f4a	0	0
1233	F__4f4a_1	F	4f4a	1	0
1234	F__4f4a_2	F	4f4a	2	0
1235	F__4f4a_3	F	4f4a	3	0
1236	F__4f4a_4	F	4f4a	4	1
1237	F__5wbv_0	F	5wbv	0	0
1238	F__5wbv_1	F	5wbv	1	1
1239	F__5wbv_2	F	5wbv	2	1
1240	F__5wbv_3	F	5wbv	3	0
1241	I__4g65_0	I	4g65	0	0
1242	I__4g65_1	I	4g65	1	0
1243	I__4g65_2	I	4g65	2	0
1244	I__4g65_3	I	4g65	3	0
1245	I__4g65_4	I	4g65	4	0
1246	F__3s55_0	F	3s55	0	0
1247	F__3s55_1	F	3s55	1	1
1248	F__3s55_2	F	3s55	2	0
1249	F__3s55_3	F	3s55	3	0
1250	F__3s55_4	F	3s55	4	1
1251	I__5f7r_0	I	5f7r	0	0
1252	I__5f7r_1	I	5f7r	1	0
1253	I__5f7r_2	I	5f7r	2	0
1254	I__5f7r_3	I	5f7r	3	0
1255	I__5f7r_4	I	5f7r	4	0
1256	I__5f7r_5	I	5f7r	5	0
1257	I__5f7r_6	I	5f7r	6	0
1258	I__5f7r_7	I	5f7r	7	0
1259	I__5f7r_8	I	5f7r	8	0
1260	F__3gir_0	F	3gir	0	1
1261	F__3gir_1	F	3gir	1	1
1262	F__3gir_2	F	3gir	2	1
1263	F__3gir_3	F	3gir	3	0
1264	F__3gir_4	F	3gir	4	1
1265	F__3gir_5	F	3gir	5	1
1266	F__3gir_6	F	3gir	6	0
1267	F__3gir_7	F	3gir	7	1
1268	F__3gir_8	F	3gir	8	0
1269	F__3gir_9	F	3gir	9	0
1270	F__1vk8_0	F	1vk8	0	0
1271	F__1vk8_1	F	1vk8	1	0
1272	F__1vk8_2	F	1vk8	2	0
1273	F__1vk8_3	F	1vk8	3	0
1274	F__1vk8_4	F	1vk8	4	0
1275	F__1vk8_5	F	1vk8	5	0
1276	F__1vk8_6	F	1vk8	6	0
1277	F__1vk8_7	F	1vk8	7	0
1278	F__1vk8_8	F	1vk8	8	0
1279	F__3ccf_0	F	3ccf	0	0
1280	F__3ccf_1	F	3ccf	1	1
1281	F__3ccf_2	F	3ccf	2	0
1282	F__3ccf_3	F	3ccf	3	1
1283	F__3ccf_4	F	3ccf	4	1
1284	F__3ccf_5	F	3ccf	5	0
1285	F__3ccf_6	F	3ccf	6	0
1286	F__4iqe_0	F	4iqe	0	0
1287	F__4iqe_1	F	4iqe	1	0
1288	F__4iqe_2	F	4iqe	2	0
1289	F__4iqe_3	F	4iqe	3	1
1290	F__5v72_0	F	5v72	0	0
1291	F__5v72_1	F	5v72	1	0
1292	F__5v72_2	F	5v72	2	0
1293	F__5v72_3	F	5v72	3	0
1294	F__5v72_4	F	5v72	4	0
1295	F__3t4c_0	F	3t4c	0	0
1296	F__3t4c_1	F	3t4c	1	0
1297	F__3t4c_2	F	3t4c	2	0
1298	F__3t4c_3	F	3t4c	3	0
1299	F__3t4c_4	F	3t4c	4	0
1300	F__3t4c_5	F	3t4c	5	0
1301	F__5umg_0	F	5umg	0	0
1302	F__5umg_1	F	5umg	1	0
1303	F__5umg_2	F	5umg	2	0
1304	F__5umg_3	F	5umg	3	0
1305	F__4ote_0	F	4ote	0	0
1306	F__4ote_1	F	4ote	1	0
1307	F__4ote_2	F	4ote	2	0
1308	F__4ote_3	F	4ote	3	0
1309	F__4ote_4	F	4ote	4	0
1310	F__4ru2_0	F	4ru2	0	0
1311	F__4ru2_1	F	4ru2	1	0
1312	F__4ru2_2	F	4ru2	2	0
1313	F__4ru2_3	F	4ru2	3	0
1314	F__4ru2_4	F	4ru2	4	1
1315	F__3pvq_0	F	3pvq	0	0
1316	F__3pvq_1	F	3pvq	1	0
1317	F__3pvq_2	F	3pvq	2	0
1318	F__3pvq_3	F	3pvq	3	0
1319	F__3pvq_4	F	3pvq	4	1
1320	F__1vl8_0	F	1vl8	0	0
1321	F__1vl8_1	F	1vl8	1	0
1322	F__1vl8_2	F	1vl8	2	0
1323	F__1vl8_3	F	1vl8	3	0
1324	F__1vl8_4	F	1vl8	4	1
1325	F__1vl8_5	F	1vl8	5	0
1326	F__5eks_0	F	5eks	0	0
1327	F__5eks_1	F	5eks	1	0
1328	F__5eks_2	F	5eks	2	0
1329	F__5eks_3	F	5eks	3	0
1330	F__5eks_4	F	5eks	4	0
1331	F__5eks_5	F	5eks	5	0
1332	F__5eks_6	F	5eks	6	0
1333	F__5eks_7	F	5eks	7	0
1334	F__5eks_8	F	5eks	8	0
1335	F__3ocf_0	F	3ocf	0	0
1336	F__3ocf_1	F	3ocf	1	0
1337	F__3ocf_2	F	3ocf	2	0
1338	F__3ocf_3	F	3ocf	3	0
1339	F__3ocf_4	F	3ocf	4	0
1340	I__3pnu_0	I	3pnu	0	0
1341	I__3pnu_1	I	3pnu	1	0
1342	I__3pnu_2	I	3pnu	2	0
1343	I__3pnu_3	I	3pnu	3	0
1344	F__3r8c_0	F	3r8c	0	0
1345	F__3r8c_1	F	3r8c	1	1
1346	F__3r8c_2	F	3r8c	2	0
1347	F__3r8c_3	F	3r8c	3	0
1348	F__3r8c_4	F	3r8c	4	1
1349	F__4df9_0	F	4df9	0	0
1350	F__4df9_1	F	4df9	1	0
1351	F__4df9_2	F	4df9	2	0
1352	F__4df9_3	F	4df9	3	0
1353	F__4df9_4	F	4df9	4	1
1354	F__6aqy_0	F	6aqy	0	0
1355	F__6aqy_1	F	6aqy	1	0
1356	F__6aqy_2	F	6aqy	2	0
1357	F__6aqy_3	F	6aqy	3	0
1358	F__3gc0_0	F	3gc0	0	0
1359	F__3gc0_1	F	3gc0	1	0
1360	F__3gc0_2	F	3gc0	2	1
1361	F__3gc0_3	F	3gc0	3	1
1362	F__3gc0_4	F	3gc0	4	0
1363	F__3gc0_5	F	3gc0	5	0
1364	F__1vkz_0	F	1vkz	0	0
1365	F__1vkz_1	F	1vkz	1	0
1366	F__1vkz_2	F	1vkz	2	0
1367	F__1vkz_3	F	1vkz	3	0
1368	F__5ikm_0	F	5ikm	0	0
1369	F__5ikm_1	F	5ikm	1	0
1370	F__5ikm_2	F	5ikm	2	0
1371	F__5ikm_3	F	5ikm	3	0
1372	F__5ikm_4	F	5ikm	4	0
1373	F__5ikm_5	F	5ikm	5	0
1374	F__5ikm_6	F	5ikm	6	0
1375	I__3qfh_0	I	3qfh	0	0
1376	I__3qfh_1	I	3qfh	1	0
1377	I__3qfh_2	I	3qfh	2	0
1378	I__3qfh_3	I	3qfh	3	0
1379	I__3qfh_4	I	3qfh	4	0
1380	F__2iab_0	F	2iab	0	0
1381	F__2iab_1	F	2iab	1	0
1382	F__2iab_2	F	2iab	2	0
1383	F__2iab_3	F	2iab	3	0
1384	F__2iab_4	F	2iab	4	1
1385	F__2iab_5	F	2iab	5	0
1386	F__2h1t_0	F	2h1t	0	0
1387	F__2h1t_1	F	2h1t	1	1
1388	F__2h1t_2	F	2h1t	2	0
1389	F__2h1t_3	F	2h1t	3	0
1390	F__2h1t_4	F	2h1t	4	0
1391	F__2h1t_5	F	2h1t	5	0
1392	F__2h1t_6	F	2h1t	6	0
1393	F__2h1t_7	F	2h1t	7	0
1394	F__2h1t_8	F	2h1t	8	0
1395	F__3ler_0	F	3ler	0	1
1396	F__3ler_1	F	3ler	1	0
1397	F__3ler_2	F	3ler	2	1
1398	F__3ler_3	F	3ler	3	0
1399	F__3ler_4	F	3ler	4	0
1400	F__3ler_5	F	3ler	5	0
1401	F__3ler_6	F	3ler	6	0
1402	F__3ler_7	F	3ler	7	0
1403	F__3ler_8	F	3ler	8	0
1404	F__4gnv_0	F	4gnv	0	0
1405	F__4gnv_1	F	4gnv	1	0
1406	F__4gnv_2	F	4gnv	2	0
1407	F__4gnv_3	F	4gnv	3	0
1408	F__4gnv_4	F	4gnv	4	1
1409	F__4gnv_5	F	4gnv	5	0
1410	F__4gnv_6	F	4gnv	6	0
1411	F__4gnv_7	F	4gnv	7	1
1412	F__4gnv_8	F	4gnv	8	0
1413	F__4gnv_9	F	4gnv	9	0
1414	F__4gnv_10	F	4gnv	10	0
1415	F__5w15_0	F	5w15	0	0
1416	F__5w15_1	F	5w15	1	0
1417	F__5w15_2	F	5w15	2	0
1418	F__5w15_3	F	5w15	3	0
1419	F__5w15_4	F	5w15	4	0
1420	F__5w15_5	F	5w15	5	0
1421	F__5w15_6	F	5w15	6	0
1422	F__5w15_7	F	5w15	7	0
1423	F__5w15_8	F	5w15	8	0
1424	I__3r2t_0	I	3r2t	0	0
1425	I__3r2t_1	I	3r2t	1	0
1426	I__3r2t_2	I	3r2t	2	0
1427	I__3r2t_3	I	3r2t	3	0
1428	I__3r2t_4	I	3r2t	4	0
1429	F__3dzz_0	F	3dzz	0	0
1430	F__3dzz_1	F	3dzz	1	0
1431	F__3dzz_2	F	3dzz	2	0
1432	F__3dzz_3	F	3dzz	3	0
1433	F__3dzz_4	F	3dzz	4	0
1434	F__3dzz_5	F	3dzz	5	0
1435	F__3dzz_6	F	3dzz	6	0
1436	F__3dzz_7	F	3dzz	7	1
1437	F__3dzz_8	F	3dzz	8	0
1438	F__3dzz_9	F	3dzz	9	0
1439	I__4h3t_0	I	4h3t	0	0
1440	I__4h3t_1	I	4h3t	1	0
1441	I__4h3t_2	I	4h3t	2	0
1442	I__4h3t_3	I	4h3t	3	0
1443	I__4h3t_4	I	4h3t	4	0
1444	I__4h3t_5	I	4h3t	5	0
1445	F__5tov_0	F	5tov	0	0
1446	F__5tov_1	F	5tov	1	0
1447	F__5tov_2	F	5tov	2	0
1448	F__5tov_3	F	5tov	3	0
1449	F__5tov_4	F	5tov	4	0
1450	F__5tov_5	F	5tov	5	0
1451	F__5tov_6	F	5tov	6	0
1452	F__1vph_0	F	1vph	0	0
1453	F__1vph_1	F	1vph	1	0
1454	F__1vph_2	F	1vph	2	0
1455	F__1vph_3	F	1vph	3	0
1456	F__1vph_4	F	1vph	4	0
1457	F__1vph_5	F	1vph	5	0
1458	F__1vph_6	F	1vph	6	0
1459	F__1vph_7	F	1vph	7	0
1460	F__1vph_8	F	1vph	8	0
1461	F__5tt0_0	F	5tt0	0	0
1462	F__5tt0_1	F	5tt0	1	0
1463	F__5tt0_2	F	5tt0	2	0
1464	F__5tt0_3	F	5tt0	3	0
1465	F__5tt0_4	F	5tt0	4	0
1466	F__5tt0_5	F	5tt0	5	0
1467	F__5tt0_6	F	5tt0	6	0
1468	F__5tt0_7	F	5tt0	7	0
1469	F__5tt0_8	F	5tt0	8	0
1470	F__5tt0_9	F	5tt0	9	0
1471	F__4erv_0	F	4erv	0	0
1472	F__4erv_1	F	4erv	1	0
1473	F__4erv_2	F	4erv	2	0
1474	F__4erv_3	F	4erv	3	0
1475	F__4erv_4	F	4erv	4	1
1476	F__4erv_5	F	4erv	5	0
1477	F__4erv_6	F	4erv	6	0
1478	F__4erv_7	F	4erv	7	1
1479	F__4erv_8	F	4erv	8	0
1480	I__5i0e_0	I	5i0e	0	0
1481	I__5i0e_1	I	5i0e	1	0
1482	I__5i0e_2	I	5i0e	2	0
1483	I__5i0e_3	I	5i0e	3	0
1484	F__5ts3_0	F	5ts3	0	0
1485	F__5ts3_1	F	5ts3	1	0
1486	F__5ts3_2	F	5ts3	2	0
1487	F__5ts3_3	F	5ts3	3	0
1488	F__5ts3_4	F	5ts3	4	0
1489	F__5ts3_5	F	5ts3	5	0
1490	F__5ts3_6	F	5ts3	6	0
1491	F__5ts3_7	F	5ts3	7	0
1492	F__5ts3_8	F	5ts3	8	0
1493	F__5ts3_9	F	5ts3	9	0
1494	F__4lih_0	F	4lih	0	0
1495	F__4lih_1	F	4lih	1	0
1496	F__4lih_2	F	4lih	2	0
1497	F__4lih_3	F	4lih	3	0
1498	F__4lih_4	F	4lih	4	0
1499	F__4lih_5	F	4lih	5	0
1500	F__4lih_6	F	4lih	6	0
1501	F__4lih_7	F	4lih	7	0
1502	F__4lih_8	F	4lih	8	0
1503	F__3tsd_0	F	3tsd	0	1
1504	F__3tsd_1	F	3tsd	1	1
1505	F__3tsd_2	F	3tsd	2	0
1506	F__3hdu_0	F	3hdu	0	0
1507	F__3hdu_1	F	3hdu	1	1
1508	F__3hdu_2	F	3hdu	2	0
1509	F__3hdu_3	F	3hdu	3	0
1510	F__3vab_0	F	3vab	0	0
1511	F__3vab_1	F	3vab	1	0
1512	F__3vab_2	F	3vab	2	0
1513	F__3vab_3	F	3vab	3	0
1514	F__3vab_4	F	3vab	4	0
1515	F__2hi0_0	F	2hi0	0	0
1516	F__2hi0_1	F	2hi0	1	0
1517	F__2hi0_2	F	2hi0	2	0
1518	F__2hi0_3	F	2hi0	3	0
1519	F__2hi0_4	F	2hi0	4	0
1520	F__2hi0_5	F	2hi0	5	0
1521	F__2hi0_6	F	2hi0	6	0
1522	F__2hi0_7	F	2hi0	7	0
1523	F__2hi0_8	F	2hi0	8	0
1524	F__2hi0_9	F	2hi0	9	0
1525	F__2hi0_10	F	2hi0	10	0
1526	I__4err_0	I	4err	0	0
1527	I__4err_1	I	4err	1	0
1528	I__4err_2	I	4err	2	0
1529	I__4err_3	I	4err	3	0
1530	I__4err_4	I	4err	4	0
1531	I__4err_5	I	4err	5	0
1532	I__4err_6	I	4err	6	0
1533	I__4err_7	I	4err	7	0
1534	I__4err_8	I	4err	8	0
1535	I__4err_9	I	4err	9	0
1536	I__3v05_0	I	3v05	0	0
1537	I__3v05_1	I	3v05	1	0
1538	I__3v05_2	I	3v05	2	0
1539	I__3v05_3	I	3v05	3	0
1540	F__4f3w_0	F	4f3w	0	0
1541	F__4f3w_1	F	4f3w	1	0
1542	F__4f3w_2	F	4f3w	2	0
1543	F__4f3w_3	F	4f3w	3	0
1544	F__4f3w_4	F	4f3w	4	1
1545	F__4f3w_5	F	4f3w	5	0
1546	F__4f3w_6	F	4f3w	6	0
1547	F__4f3w_7	F	4f3w	7	0
1548	F__4f3w_8	F	4f3w	8	0
1549	F__3kom_0	F	3kom	0	0
1550	F__3kom_1	F	3kom	1	0
1551	F__3kom_2	F	3kom	2	0
1552	F__3kom_3	F	3kom	3	0
1553	F__3kom_4	F	3kom	4	0
1554	F__3kom_5	F	3kom	5	0
1555	F__3kom_6	F	3kom	6	0
1556	F__3kom_7	F	3kom	7	0
1557	F__3kom_8	F	3kom	8	0
1558	F__3kom_9	F	3kom	9	0
1559	I__3krs_0	I	3krs	0	0
1560	I__3krs_1	I	3krs	1	0
1561	I__3krs_2	I	3krs	2	0
1562	I__3krs_3	I	3krs	3	0
1563	I__3krs_4	I	3krs	4	0
1564	I__3krs_5	I	3krs	5	0
1565	I__3krs_6	I	3krs	6	0
1566	I__3krs_7	I	3krs	7	0
1567	I__3krs_8	I	3krs	8	0
1568	I__3krs_9	I	3krs	9	0
1569	F__2f22_0	F	2f22	0	0
1570	F__2f22_1	F	2f22	1	0
1571	F__2f22_2	F	2f22	2	0
1572	F__2f22_3	F	2f22	3	0
1573	F__2f22_4	F	2f22	4	1
1574	F__2f22_5	F	2f22	5	0
1575	F__2f22_6	F	2f22	6	0
1576	F__2f22_7	F	2f22	7	1
1577	F__2f22_8	F	2f22	8	0
1578	F__2f22_9	F	2f22	9	0
1579	F__2f22_10	F	2f22	10	0
1580	F__2f22_11	F	2f22	11	0
1581	F__2f22_12	F	2f22	12	0
1582	F__3glq_0	F	3glq	0	0
1583	F__3glq_1	F	3glq	1	0
1584	F__3glq_2	F	3glq	2	0
1585	F__3glq_3	F	3glq	3	0
1586	F__4f7d_0	F	4f7d	0	0
1587	F__4f7d_1	F	4f7d	1	1
1588	F__4f7d_2	F	4f7d	2	0
1589	F__4f7d_3	F	4f7d	3	0
1590	F__4k9d_0	F	4k9d	0	0
1591	F__4k9d_1	F	4k9d	1	0
1592	F__4k9d_2	F	4k9d	2	0
1593	F__4k9d_3	F	4k9d	3	0
1594	F__4k9d_4	F	4k9d	4	1
1595	F__5bt9_0	F	5bt9	0	0
1596	F__5bt9_1	F	5bt9	1	0
1597	F__5bt9_2	F	5bt9	2	0
1598	F__5bt9_3	F	5bt9	3	0
1599	F__5bt9_4	F	5bt9	4	0
1600	F__5bt9_5	F	5bt9	5	0
1601	F__5bt9_6	F	5bt9	6	0
1602	F__5bt9_7	F	5bt9	7	0
1603	F__5bt9_8	F	5bt9	8	0
1604	F__5bt9_9	F	5bt9	9	0
1605	F__5bt9_10	F	5bt9	10	0
1606	I__5utx_0	I	5utx	0	0
1607	I__5utx_1	I	5utx	1	0
1608	I__5utx_2	I	5utx	2	0
1609	I__5utx_3	I	5utx	3	0
1610	I__5bxi_0	I	5bxi	0	0
1611	I__5bxi_1	I	5bxi	1	0
1612	I__5bxi_2	I	5bxi	2	0
1613	I__5bxi_3	I	5bxi	3	0
1614	I__5bxi_4	I	5bxi	4	1
1615	I__5bxi_5	I	5bxi	5	0
1616	I__5bxi_6	I	5bxi	6	0
1617	I__5bxi_7	I	5bxi	7	1
1618	I__5bxi_8	I	5bxi	8	0
1619	I__5bxi_9	I	5bxi	9	0
1620	I__4kwu_0	I	4kwu	0	0
1621	I__4kwu_1	I	4kwu	1	0
1622	I__4kwu_2	I	4kwu	2	0
1623	I__4kwu_3	I	4kwu	3	0
1624	I__4kwu_4	I	4kwu	4	0
1625	I__4kwu_5	I	4kwu	5	0
1626	I__4kwu_6	I	4kwu	6	0
1627	F__4xk2_0	F	4xk2	0	0
1628	F__4xk2_1	F	4xk2	1	0
1629	F__4xk2_2	F	4xk2	2	0
1630	F__4xk2_3	F	4xk2	3	0
1631	F__4xk2_4	F	4xk2	4	0
1632	F__4xk2_5	F	4xk2	5	0
1633	F__4xk2_6	F	4xk2	6	0
1634	F__3siy_0	F	3siy	0	0
1635	F__3siy_1	F	3siy	1	0
1636	F__3siy_2	F	3siy	2	1
1637	F__3siy_3	F	3siy	3	0
1638	F__3siy_4	F	3siy	4	0
1639	F__3siy_5	F	3siy	5	0
1640	F__3siy_6	F	3siy	6	0
1641	F__3siy_7	F	3siy	7	0
1642	F__3siy_8	F	3siy	8	0
1643	F__3siy_9	F	3siy	9	0
1644	F__3siy_10	F	3siy	10	1
1645	F__3siy_11	F	3siy	11	0
1646	F__3siy_12	F	3siy	12	1
1647	F__3siy_13	F	3siy	13	0
1648	I__4qyi_0	I	4qyi	0	0
1649	I__4qyi_1	I	4qyi	1	0
1650	I__4qyi_2	I	4qyi	2	0
1651	I__4qyi_3	I	4qyi	3	0
1652	I__4qyi_4	I	4qyi	4	0
1653	I__4qyi_5	I	4qyi	5	0
1654	F__3ot1_0	F	3ot1	0	0
1655	F__3ot1_1	F	3ot1	1	0
1656	F__3ot1_2	F	3ot1	2	0
1657	F__3ot1_3	F	3ot1	3	0
1658	F__3ot1_4	F	3ot1	4	1
1659	F__3ot1_5	F	3ot1	5	0
1660	F__3ot1_6	F	3ot1	6	0
1661	F__3ot1_7	F	3ot1	7	1
1662	F__3ot1_8	F	3ot1	8	0
1663	F__3ot1_9	F	3ot1	9	0
1664	F__3ot1_10	F	3ot1	10	0
1665	F__3ot1_11	F	3ot1	11	0
1666	F__3ot1_12	F	3ot1	12	0
1667	F__3ot1_13	F	3ot1	13	0
1668	F__3ot1_14	F	3ot1	14	1
1669	F__3ot1_15	F	3ot1	15	0
1670	F__3ot1_16	F	3ot1	16	1
1671	F__3ot1_17	F	3ot1	17	0
1672	F__3oa3_0	F	3oa3	0	0
1673	F__3oa3_1	F	3oa3	1	0
1674	F__3oa3_2	F	3oa3	2	0
1675	F__3oa3_3	F	3oa3	3	0
1676	F__3oa3_4	F	3oa3	4	0
1677	F__3oa3_5	F	3oa3	5	0
1678	F__3oa3_6	F	3oa3	6	0
1679	F__3oa3_7	F	3oa3	7	0
1680	F__3oa3_8	F	3oa3	8	0
1681	F__3oa3_9	F	3oa3	9	0
1682	I__4gd5_0	I	4gd5	0	0
1683	I__4gd5_1	I	4gd5	1	0
1684	I__4gd5_2	I	4gd5	2	0
1685	I__4gd5_3	I	4gd5	3	0
1686	I__4gd5_4	I	4gd5	4	0
1687	I__4gd5_5	I	4gd5	5	0
1688	I__4gd5_6	I	4gd5	6	0
1689	I__4gd5_7	I	4gd5	7	1
1690	I__4gd5_8	I	4gd5	8	0
1691	I__4gd5_9	I	4gd5	9	0
1692	F__3mpz_0	F	3mpz	0	0
1693	F__3mpz_1	F	3mpz	1	0
1694	F__3mpz_2	F	3mpz	2	0
1695	F__3mpz_3	F	3mpz	3	0
1696	F__3mpz_4	F	3mpz	4	0
1697	F__3mpz_5	F	3mpz	5	0
1698	F__3mpz_6	F	3mpz	6	0
1699	F__3mpz_7	F	3mpz	7	0
1700	F__3mpz_8	F	3mpz	8	0
1701	F__3mpz_9	F	3mpz	9	0
1702	F__3qod_0	F	3qod	0	0
1703	F__3qod_1	F	3qod	1	1
1704	F__4r01_0	F	4r01	0	0
1705	F__4r01_1	F	4r01	1	0
1706	F__4r01_2	F	4r01	2	0
1707	F__4r01_3	F	4r01	3	0
1708	F__4r01_4	F	4r01	4	0
1709	F__5dn8_0	F	5dn8	0	0
1710	F__5dn8_1	F	5dn8	1	0
1711	F__5dn8_2	F	5dn8	2	0
1712	F__5dn8_3	F	5dn8	3	0
1713	F__5dn8_4	F	5dn8	4	0
1714	F__5dn8_5	F	5dn8	5	0
1715	F__5dn8_6	F	5dn8	6	0
1716	F__5dn8_7	F	5dn8	7	0
1717	F__5dn8_8	F	5dn8	8	0
1718	F__4f7a_0	F	4f7a	0	1
1719	F__4f7a_1	F	4f7a	1	0
1720	F__4f7a_2	F	4f7a	2	0
1721	F__4f7a_3	F	4f7a	3	0
1722	F__4f7a_4	F	4f7a	4	1
1723	F__4f7a_5	F	4f7a	5	0
1724	F__4f7a_6	F	4f7a	6	0
1725	F__4f7a_7	F	4f7a	7	1
1726	F__4f7a_8	F	4f7a	8	0
1727	F__3u27_0	F	3u27	0	0
1728	F__3u27_1	F	3u27	1	0
1729	F__3u27_2	F	3u27	2	0
1730	F__3u27_3	F	3u27	3	0
1731	F__3u27_4	F	3u27	4	0
1732	F__3u27_5	F	3u27	5	0
1733	F__3u27_6	F	3u27	6	0
1734	F__3u27_7	F	3u27	7	0
1735	F__3u27_8	F	3u27	8	0
1736	F__4lij_0	F	4lij	0	0
1737	F__4lij_1	F	4lij	1	0
1738	F__4lij_2	F	4lij	2	0
1739	F__4lij_3	F	4lij	3	0
1740	F__4lij_4	F	4lij	4	0
1741	F__4lij_5	F	4lij	5	0
1742	F__4lij_6	F	4lij	6	0
1743	F__4lij_7	F	4lij	7	0
1744	F__4lij_8	F	4lij	8	0
1745	I__4ro3_0	I	4ro3	0	0
1746	I__4ro3_1	I	4ro3	1	0
1747	I__4ro3_2	I	4ro3	2	0
1748	I__4ro3_3	I	4ro3	3	0
1749	I__4ro3_4	I	4ro3	4	0
1750	I__4ro3_5	I	4ro3	5	0
1751	I__4ro3_6	I	4ro3	6	0
1752	I__4ro3_7	I	4ro3	7	0
1753	I__4ro3_8	I	4ro3	8	0
1754	I__4q7f_0	I	4q7f	0	0
1755	I__4q7f_1	I	4q7f	1	0
1756	I__4q7f_2	I	4q7f	2	0
1757	I__4q7f_3	I	4q7f	3	0
1758	I__4q7f_4	I	4q7f	4	0
1759	I__4q7f_5	I	4q7f	5	0
1760	F__4l8o_0	F	4l8o	0	1
1761	F__4l8o_1	F	4l8o	1	1
1762	F__4l8o_2	F	4l8o	2	1
1763	F__4l8o_3	F	4l8o	3	0
1764	F__4l8o_4	F	4l8o	4	1
1765	F__3os6_0	F	3os6	0	0
1766	F__3os6_1	F	3os6	1	0
1767	F__3os6_2	F	3os6	2	0
1768	F__3os6_3	F	3os6	3	1
1769	I__3q88_0	I	3q88	0	0
1770	I__3q88_1	I	3q88	1	0
1771	I__3q88_2	I	3q88	2	0
1772	I__3q88_3	I	3q88	3	0
1773	I__3q88_4	I	3q88	4	0
1774	I__3q88_5	I	3q88	5	0
1775	I__3q88_6	I	3q88	6	0
1776	I__3q88_7	I	3q88	7	0
1777	I__3q88_8	I	3q88	8	0
1778	I__3q88_9	I	3q88	9	0
1779	F__2afb_0	F	2afb	0	0
1780	F__2afb_1	F	2afb	1	1
1781	F__2afb_2	F	2afb	2	0
1782	F__2afb_3	F	2afb	3	0
1783	F__2afb_4	F	2afb	4	1
1784	I__3pgj_0	I	3pgj	0	0
1785	I__3pgj_1	I	3pgj	1	0
1786	I__3pgj_2	I	3pgj	2	0
1787	I__3pgj_3	I	3pgj	3	0
1788	F__3oec_0	F	3oec	0	0
1789	F__3oec_1	F	3oec	1	1
1790	F__3oec_2	F	3oec	2	0
1791	F__3oec_3	F	3oec	3	0
1792	F__3oec_4	F	3oec	4	1
1793	F__3oec_5	F	3oec	5	0
1794	F__3nav_0	F	3nav	0	0
1795	F__3nav_1	F	3nav	1	1
1796	F__3nav_2	F	3nav	2	0
1797	F__3nav_3	F	3nav	3	0
1798	F__3nav_4	F	3nav	4	1
1799	F__3dv8_0	F	3dv8	0	0
1800	F__3dv8_1	F	3dv8	1	0
1801	F__3dv8_2	F	3dv8	2	0
1802	F__3dv8_3	F	3dv8	3	0
1803	I__3pfi_0	I	3pfi	0	0
1804	I__3pfi_1	I	3pfi	1	0
1805	I__3pfi_2	I	3pfi	2	0
1806	F__2qyv_0	F	2qyv	0	0
1807	F__2qyv_1	F	2qyv	1	0
1808	F__2qyv_2	F	2qyv	2	0
1809	F__2qyv_3	F	2qyv	3	0
1810	F__2qyv_4	F	2qyv	4	1
1811	I__3m5p_0	I	3m5p	0	0
1812	I__3m5p_1	I	3m5p	1	0
1813	I__3m5p_2	I	3m5p	2	0
1814	I__3m5p_3	I	3m5p	3	0
1815	I__3m5p_4	I	3m5p	4	0
1816	I__3m5p_5	I	3m5p	5	0
1817	I__3m5p_6	I	3m5p	6	0
1818	I__3m5p_7	I	3m5p	7	0
1819	I__3m5p_8	I	3m5p	8	0
1820	I__3m5p_9	I	3m5p	9	0
1821	I__3q10_0	I	3q10	0	0
1822	I__3q10_1	I	3q10	1	0
1823	I__3q10_2	I	3q10	2	0
1824	I__3q10_3	I	3q10	3	0
1825	I__3q10_4	I	3q10	4	0
1826	I__3q10_5	I	3q10	5	0
1827	I__3q10_6	I	3q10	6	0
1828	I__3q10_7	I	3q10	7	0
1829	I__3q10_8	I	3q10	8	0
1830	F__3v4h_0	F	3v4h	0	0
1831	F__3v4h_1	F	3v4h	1	0
1832	F__3v4h_2	F	3v4h	2	0
1833	F__3v4h_3	F	3v4h	3	0
1834	F__3v4h_4	F	3v4h	4	0
1835	F__3inn_0	F	3inn	0	1
1836	F__3inn_1	F	3inn	1	1
1837	F__3inn_2	F	3inn	2	0
1838	F__3inn_3	F	3inn	3	0
1839	F__3inn_4	F	3inn	4	1
1840	I__4r6i_0	I	4r6i	0	0
1841	I__4r6i_1	I	4r6i	1	0
1842	I__4r6i_2	I	4r6i	2	0
1843	F__3oxp_0	F	3oxp	0	0
1844	F__3oxp_1	F	3oxp	1	0
1845	F__3oxp_2	F	3oxp	2	0
1846	F__3oxp_3	F	3oxp	3	0
1847	F__3oxp_4	F	3oxp	4	1
1848	F__3oxp_5	F	3oxp	5	0
1849	F__3oxp_6	F	3oxp	6	0
1850	F__3oxp_7	F	3oxp	7	1
1851	F__3oxp_8	F	3oxp	8	0
1852	F__3oxp_9	F	3oxp	9	0
1853	F__3oxp_10	F	3oxp	10	0
1854	F__3oxp_11	F	3oxp	11	0
1855	F__3oxp_12	F	3oxp	12	0
1856	F__3oxp_13	F	3oxp	13	0
1857	F__3oxp_14	F	3oxp	14	1
1858	F__3oxp_15	F	3oxp	15	0
1859	F__3oxp_16	F	3oxp	16	1
1860	F__4hwm_0	F	4hwm	0	0
1861	F__4hwm_1	F	4hwm	1	0
1862	F__4hwm_2	F	4hwm	2	0
1863	F__4hwm_3	F	4hwm	3	1
1864	F__4hwm_4	F	4hwm	4	0
1865	F__4hwm_5	F	4hwm	5	0
1866	F__4hwm_6	F	4hwm	6	0
1867	F__4hwm_7	F	4hwm	7	0
1868	F__4hwm_8	F	4hwm	8	0
1869	F__4hwm_9	F	4hwm	9	0
1870	F__4hwm_10	F	4hwm	10	0
1871	F__4hwm_11	F	4hwm	11	0
1872	F__4hwm_12	F	4hwm	12	0
1873	F__2obn_0	F	2obn	0	0
1874	F__2obn_1	F	2obn	1	1
1875	F__2obn_2	F	2obn	2	0
1876	F__2obn_3	F	2obn	3	0
1877	F__3laa_0	F	3laa	0	0
1878	F__3laa_1	F	3laa	1	0
1879	F__3laa_2	F	3laa	2	0
1880	F__3laa_3	F	3laa	3	0
1881	F__3laa_4	F	3laa	4	0
1882	F__3laa_5	F	3laa	5	0
1883	F__3laa_6	F	3laa	6	0
1884	F__3laa_7	F	3laa	7	0
1885	F__3laa_8	F	3laa	8	0
1886	F__3laa_9	F	3laa	9	0
1887	F__3laa_10	F	3laa	10	0
1888	F__3laa_11	F	3laa	11	0
1889	F__3laa_12	F	3laa	12	0
1890	F__3laa_13	F	3laa	13	0
1891	F__4zqo_0	F	4zqo	0	0
1892	F__4zqo_1	F	4zqo	1	0
1893	F__4zqo_2	F	4zqo	2	0
1894	F__4zqo_3	F	4zqo	3	0
1895	F__4zqo_4	F	4zqo	4	0
1896	F__4zqo_5	F	4zqo	5	0
1897	F__4zqo_6	F	4zqo	6	0
1898	F__4zqo_7	F	4zqo	7	0
1899	F__4zqo_8	F	4zqo	8	0
1900	I__4h7l_0	I	4h7l	0	0
1901	I__4h7l_1	I	4h7l	1	0
1902	I__4h7l_2	I	4h7l	2	1
1903	I__4h7l_3	I	4h7l	3	0
1904	F__3tzh_0	F	3tzh	0	0
1905	F__3tzh_1	F	3tzh	1	0
1906	F__3tzh_2	F	3tzh	2	0
1907	F__3tzh_3	F	3tzh	3	0
1908	F__3tzh_4	F	3tzh	4	0
1909	F__4wso_0	F	4wso	0	0
1910	F__4wso_1	F	4wso	1	1
1911	F__4wso_2	F	4wso	2	0
1912	F__4wso_3	F	4wso	3	0
1913	F__4wso_4	F	4wso	4	1
1914	F__3p52_0	F	3p52	0	0
1915	F__3p52_1	F	3p52	1	1
1916	F__3p52_2	F	3p52	2	0
1917	F__3moy_0	F	3moy	0	0
1918	F__3moy_1	F	3moy	1	0
1919	F__3moy_2	F	3moy	2	0
1920	F__3moy_3	F	3moy	3	0
1921	F__3moy_4	F	3moy	4	1
1922	F__3moy_5	F	3moy	5	0
1923	F__3moy_6	F	3moy	6	0
1924	F__3moy_7	F	3moy	7	1
1925	F__3moy_8	F	3moy	8	0
1926	F__3moy_9	F	3moy	9	0
1927	F__3moy_10	F	3moy	10	0
1928	I__4mi4_0	I	4mi4	0	0
1929	I__4mi4_1	I	4mi4	1	0
1930	I__4mi4_2	I	4mi4	2	0
1931	I__4mi4_3	I	4mi4	3	0
1932	I__4mi4_4	I	4mi4	4	0
1933	I__4mi4_5	I	4mi4	5	0
1934	I__4mi4_6	I	4mi4	6	0
1935	I__4mi4_7	I	4mi4	7	0
1936	I__4mi4_8	I	4mi4	8	0
1937	F__5umf_0	F	5umf	0	0
1938	F__5umf_1	F	5umf	1	0
1939	F__5umf_2	F	5umf	2	0
1940	F__5umf_3	F	5umf	3	0
1941	F__5umf_4	F	5umf	4	0
1942	F__5umf_5	F	5umf	5	0
1943	F__5umf_6	F	5umf	6	0
1944	F__5umf_7	F	5umf	7	0
1945	F__5umf_8	F	5umf	8	0
1946	F__5umf_9	F	5umf	9	0
1947	F__5umf_10	F	5umf	10	0
1948	F__5umf_11	F	5umf	11	0
1949	F__5umf_12	F	5umf	12	0
1950	I__4k6a_0	I	4k6a	0	0
1951	I__4k6a_1	I	4k6a	1	0
1952	I__4k6a_2	I	4k6a	2	0
1953	I__4k6a_3	I	4k6a	3	0
1954	I__4k6a_4	I	4k6a	4	0
1955	I__4k6a_5	I	4k6a	5	0
1956	I__4k6a_6	I	4k6a	6	0
1957	I__4k6a_7	I	4k6a	7	0
1958	I__4k6a_8	I	4k6a	8	0
1959	I__4f82_0	I	4f82	0	0
1960	I__4f82_1	I	4f82	1	0
1961	I__4f82_2	I	4f82	2	0
1962	I__4f82_3	I	4f82	3	0
1963	I__4f82_4	I	4f82	4	0
1964	I__4f82_5	I	4f82	5	0
1965	I__4f82_6	I	4f82	6	0
1966	I__4f82_7	I	4f82	7	0
1967	I__4f82_8	I	4f82	8	0
1968	F__4di0_0	F	4di0	0	0
1969	F__4di0_1	F	4di0	1	0
1970	F__4di0_2	F	4di0	2	0
1971	F__4di0_3	F	4di0	3	0
1972	F__4di0_4	F	4di0	4	0
1973	F__4di0_5	F	4di0	5	0
1974	F__4di0_6	F	4di0	6	0
1975	F__3oxk_0	F	3oxk	0	0
1976	F__3oxk_1	F	3oxk	1	1
1977	F__3oxk_2	F	3oxk	2	0
1978	F__3oxk_3	F	3oxk	3	0
1979	F__3oxk_4	F	3oxk	4	0
1980	F__3oxk_5	F	3oxk	5	1
1981	F__3oxk_6	F	3oxk	6	0
1982	F__3oxk_7	F	3oxk	7	0
1983	F__3oxk_8	F	3oxk	8	0
1984	F__3oxk_9	F	3oxk	9	0
1985	I__4noh_0	I	4noh	0	0
1986	I__4noh_1	I	4noh	1	0
1987	I__4noh_2	I	4noh	2	0
1988	I__4noh_3	I	4noh	3	0
1989	I__4noh_4	I	4noh	4	0
1990	I__4noh_5	I	4noh	5	0
1991	I__4noh_6	I	4noh	6	0
1992	I__4noh_7	I	4noh	7	0
1993	I__4noh_8	I	4noh	8	0
1994	I__4noh_9	I	4noh	9	0
1995	I__4noh_10	I	4noh	10	0
1996	I__4s12_0	I	4s12	0	0
1997	I__4s12_1	I	4s12	1	0
1998	I__4s12_2	I	4s12	2	0
[truncated: 11,171 more rows]
