# Supplementary material for: Detecting ice artefacts in processed macromolecular diffraction data with machine learning
Source: Acta Crystallogr D Struct Biol. 2022 Jan 21;78(Pt 2):187–95. doi: 10.1107/S205979832101202X (PMC8805301; doi:10.1107/S205979832101202X)
Supplement: Supplementary file 3 [file d-78-00187-sup3.xlsx]

## Sheet: Auspex_ranges
Bin No.	Start (Å)	End (Å)
1	3953	3807
2	3753	3581
3	3482	3371
4	2692	2635
5	2294	2209
6	2094	2041
7	1954	1939
8	1935	1897
9	1890	1863
10	1723	1712
11	1527	1516
12	1476	1465
13	1446	1434
14	1372	1365
15	1305	1292
16	1285	1247
17	1240	1217
18	1186	1162
19	1136	1119
20	1099	1067
21	1052	1029
22	1017	1011
23	1000	0.984
24	0.981	0.975
25	0.973	0.966
