# Supplementary material for: Detecting ice artefacts in processed macromolecular diffraction data with machine learning
Source: Acta Crystallogr D Struct Biol. 2022 Jan 21;78(Pt 2):187–95. doi: 10.1107/S205979832101202X (PMC8805301; doi:10.1107/S205979832101202X)
Supplement: Supplementary file 4 [file d-78-00187-sup4.zip]

Archive with 1 entries (1 files):
- helcaraxe_exe.py
